# Supplementary material for: 17q21 asthma-risk variants switch CTCF binding and regulate IL-2 production by T cells
Source: Nat Commun. 2016 Nov 16;7:13426. doi: 10.1038/ncomms13426 (PMC5116091; doi:10.1038/ncomms13426)
Supplement: Supplementary Data 1 — GWAS-derived asthma-associated lead SNPs (highlighted in gray) and SNPs in tight genetic linkage. [file ncomms13426-s2.xlsx]

## Sheet: 1
Supplementary Dataset 1. GWAS-derived asthma-associated lead SNPs (highlighted in gray) and SNPs in tight genetic linkage.
	Chromosome	Position (hg19)	Variant	Ref	Alt
	1	117129711	rs17036023	A	G
	1	152454591	rs908922	G	A
	1	152455602	rs1199150	T	C
	1	152456358	rs4240882	G	C
	1	152457964	rs11205010	C	T
	1	152459366	rs11284452	TA	T
	1	152460672	rs574749	T	G
	1	152471621	rs11284212	AC	A
	1	152474866	rs2181173	T	A
	1	152475233	rs6669608	A	G
	1	152475899	rs7535188	G	A
	1	152476743	rs499913	T	A
	1	152479176	rs4845779	T	C
	1	152480654	rs1415432	G	A
	1	152492559	rs4845783	G	A
	1	152493154	rs499697	G	A
	1	152496012	rs1538084	A	C
	1	152528075	rs4596895	T	G
	1	152529622	rs6587688	T	C
	1	152532742	rs10888499	C	A
	1	154395212	rs4133213	C	A
	1	154395839	rs6684439	C	T
	1	154405024	rs56383622	A	G
	1	154406656	rs4845620	A	G
	1	154407419	rs7518199	A	C
	1	154407713	rs7521458	T	C
	1	154409730	rs4845621	G	A
	1	154411419	rs4845622	A	C
	1	154414037	rs4393147	C	T
	1	154414086	rs4453032	A	G
	1	154414296	rs6664201	C	T
	1	154415396	rs4845372	C	A
	1	154415777	rs4845623	A	G
	1	154416935	rs12753254	G	A
	1	154416969	rs12730036	C	T
	1	154417829	rs4845373	C	T
	1	154418415	rs11265613	T	C
	1	154418749	rs4576655	C	T
	1	154418879	rs4537545	C	T
	1	154419892	rs12730935	G	A
	1	154420028	rs201517815	TAC	T
	1	154420087	rs61812598	G	A
	1	154420402	rs7512646	G	C
	1	154420778	rs7529229	T	C
	1	154425456	rs12126142	G	A
	1	154426264	rs4129267	C	T
	1	154426970	rs2228145	A	C,T
	1	154428283	rs12133641	A	G
	1	158852296	rs182016241	A	G
	1	158911302	rs80056961	G	T
	1	158911792	rs76757333	A	G
	1	158913525	rs856082	A	G
	1	158917392	rs856087	A	G
	1	158920856	rs112562614	T	G
	1	158921507	rs78295469	A	G
	1	158922883	rs146790969	G	A
	1	158930492	rs12059838	C	G
	1	158932514	rs12062789	C	G
	1	158932555	rs1101999	C	T
	1	158932907	rs1102000	G	A
	1	158934603	rs1104171	G	A
	1	158937674	rs1772398	T	C
	1	158939001	rs12061139	G	A
	1	158940509	rs145685470	G	GCAAA
	1	158940812	rs1341409	A	T
	1	158941340	rs1633293	C	A
	1	158943799	rs1633296	T	C
	1	158943969	rs1772444	G	A
	1	158944477	rs1626284	T	C
	1	158944511	rs1616270	G	A
	1	158944847	rs1629682	C	A
	1	158944855	rs1629702	T	C
	1	158944888	rs1612844	T	A
	1	158944897	rs1612810	G	A
	1	158945025	rs10579060	CTG	C
	1	158945087	rs1631448	A	G
	1	158945688	rs1772442	A	G
	1	158945787	rs1772441	A	G
	1	158946086	rs1633298	A	C
	1	158946147	rs1772439	T	G
	1	158947902	rs856128	G	A
	1	158947999	rs856130	T	G
	1	158949913	rs856137	A	G
	1	158950333	rs856138	T	C
	1	158950434	rs856139	T	C
	1	158952152	rs1102017	C	T
	1	158959167	rs856144	A	T
	1	158959377	rs856145	A	G
	1	158959575	rs856147	A	G
	1	158960481	rs856148	C	G
	1	158966898	rs856075	A	G
	1	158967046	rs856076	C	T
	1	158972057	rs856078	A	T
	1	158975449	rs856069	C	A
	1	158977712	rs856059	G	A
	1	158978137	rs856060	G	A
	1	158980226	rs856061	C	T
	1	158980530	rs856062	G	A
	1	158980645	rs864439	G	A
	1	158981802	rs856063	A	C
	1	158983443	rs856065	T	G
	1	159001586	rs76714049	G	A
	1	159039019	rs76300327	G	A
	1	159043719	rs140653122	C	T
	1	159051728	rs115039625	A	C
	1	159052928	rs74692944	T	C
	1	159064890	rs75260713	C	T
	1	159069667	rs141518606	G	A
	1	159080056	rs55682101	C	T
	1	159080243	rs16841691	C	T
	1	159082370	rs12068892	C	T
	1	159084728	rs150771752	C	T
	1	159086432	rs12063973	G	A
	1	159087077	rs10489847	T	A
	1	159088639	rs74122265	T	G
	1	159089555	rs12063682	A	T
	1	159090557	rs12057331	A	G
	1	159091098	rs16841729	G	A
	1	159092361	rs12060241	A	G
	1	159093632	rs13375188	C	T
	1	159116210	rs73023773	A	G
	1	159121962	rs73023775	T	C
	1	159122803	rs112030060	T	C
	1	159124227	rs75847869	T	C
	1	159124519	rs149058238	T	C
	1	159125003	rs147194217	G	A
	1	159127980	rs140536230	C	CCT
	1	159132953	rs16841784	A	T
	1	159133961	rs16841789	G	A
	1	159134032	rs35122728	G	A
	1	159134662	rs3026944	T	A
	1	159136933	rs12068030	C	T
	1	159138467	rs3026947	T	C
	1	159142403	rs36103299	G	C
	1	159146930	rs12064129	G	T
	1	159147533	rs3026970	A	C
	1	159152065	rs145939420	C	T
	1	159152145	rs34870435	C	T
	1	159159452	rs3026984	A	G
	1	159167005	rs2746042	C	T
	1	159170067	rs36160848	C	T
	1	159179388	rs202145125	T	TC
	1	159181363	rs12087366	C	A
	1	159181492	rs3027040	C	A
	1	159181560	rs3027041	T	C
	1	159182196	rs3027046	C	T
	1	159183707	rs34461790	A	C
	1	159184237	rs3027050	C	G
	1	159185344	rs10437336	G	A
	1	159185722	rs10437337	C	G
	1	159186235	rs3027057	T	G
	1	159187435	rs11265145	G	A
	1	159188230	rs3027066	G	A
	1	159193676	rs11265147	G	T
	1	159195414	rs11265148	G	A
	1	159197999	rs11265151	G	A
	1	159202183	rs34152791	C	G
	1	159206357	rs11265153	G	A,T
	1	159207132	rs12067678	C	T
	1	159213053	rs12068651	C	A
	1	159217097	rs56113018	G	A
	1	159217348	rs59437380	A	G
	1	159217581	rs16841937	T	C
	1	159219803	rs34350681	AT	A
	1	159220444	rs2325916	G	A
	1	159220986	rs150314503	G	GCC
	1	159221279	rs4546915	A	G
	1	159222763	rs12059912	A	G
	1	159224421	rs12062703	A	C
	1	159225491	rs12069028	G	A
	1	159226003	rs7524595	C	T
	1	159226985	rs12081145	C	A
	1	159227456	rs35431010	T	C
	1	159227673	rs12082470	C	T
	1	159228731	rs12239467	G	T
	1	159228734	rs12239366	T	C
	1	159228947	rs55733533	C	T
	1	159232447	rs6696230	G	C
	1	159233330	rs13374880	G	A
	1	159233647	rs4255380	A	G
	1	159233713	rs2325923	G	A
	1	159233778	rs4568831	G	A
	1	159233988	rs4534374	T	C
	1	159234743	rs12074418	G	T
	1	159234783	rs12085001	C	T
	1	159234789	rs12074452	G	T
	1	159235218	rs187744159	G	A
	1	159236243	rs2325925	G	C
	1	159236439	rs2325927	T	C
	1	159237251	rs11265161	G	A
	1	159237253	rs11265162	G	A
	1	159239615	rs12081598	G	T
	1	159239821	rs139121327	A	G
	1	159240743	rs55751804	G	T
	1	159240887	rs60315539	T	C
	1	159241286	rs11486160	C	T
	1	159242072	rs11486162	A	G
	1	159243972	rs12354305	C	A
	1	159244037	rs12354180	G	A
	1	159244334	rs6695631	C	A
	1	159244351	rs6670592	G	A
	1	159244479	rs6670703	G	T
	1	159244974	rs3893415	A	C
	1	159245974	rs12078114	A	G
	1	159246119	rs12078168	A	C
	1	159246143	rs12082893	G	A
	1	159246297	rs12079229	A	G
	1	159246345	rs12079235	A	G
	1	159246436	rs73027932	C	T
	1	159247004	rs28537540	A	G
	1	159247195	rs113008325	T	TG
	1	159247198	rs201240942	G	GT
	1	159247518	rs6670082	A	T
	1	159247722	rs6673514	C	T
	1	159247873	rs61425377	GT	G
	1	159247933	rs12085686	G	A
	1	159248158	rs12096257	C	T
	1	159248311	rs12086871	G	A
	1	159248415	rs10489850	C	G
	1	159248547	rs10489851	T	C
	1	159248574	rs10489852	C	T
	1	159248815	rs10489853	C	T
	1	159250860	rs16841970	T	G
	1	159257427	rs12085085	G	T
	1	159258249	rs11279835	11-mer	A
	1	159261259	rs10047107	G	T
	1	159263290	rs12086090	G	A
	1	159263616	rs12081553	A	T
	1	159271740	rs12086637	T	G
	1	159275015	rs6656586	G	A,T
	1	159280373	rs12064962	C	T
	1	159288384	rs12062367	T	G
	1	159289320	rs11265167	G	T
	1	159294479	rs7517485	C	A
	1	159294937	rs7542216	G	A
	1	159300138	rs201687012	CA	C
	1	159308071	rs12074934	T	G
	1	159308539	rs16842041	G	A
	1	159311859	rs7552141	A	G
	1	159321353	rs141891797	TG	T
	1	159321589	rs58650325	A	G
	1	159329499	rs58386220	A	G
	1	159329581	rs16842049	A	T
	1	159335261	rs12095599	G	T
	1	159336315	rs7515532	G	A,T
	1	159340878	rs79562253	C	T
	1	159346286	rs116512923	A	G
	1	159377482	rs137926466	G	T
	1	159404053	rs116421945	G	A
	1	159418230	rs7556244	T	C
	1	159509251	rs4573517	T	C
	1	159511202	rs4465205	C	T
	1	159516580	rs1446962	T	C
	1	159518517	rs34299758	CG	C
	1	159518892	rs2369135	G	A
	1	159519629	rs150952477	A	C
	1	159526792	rs4656239	A	C
	1	159526950	rs1891185	C	G
	1	159532579	rs79902276	C	T
	1	159540225	rs142999588	C	T
	1	159562074	rs73020707	T	C
	1	159562523	rs200907129	T	TA
	1	159563760	rs73020710	G	C
	1	159575593	rs140442834	C	T
	1	180645441	rs7527074	C	T
	1	197312162	rs2821125	C	G
	1	197315402	rs2786103	C	T
	1	197316239	rs1337168	C	G
	1	197316435	rs1337167	T	C
	1	197320786	rs2786101	T	A
	1	197322520	rs2786100	C	G
	1	197324195	rs3122635	T	G
	1	197324200	rs3122636	T	G
	1	197325908	rs2786098	T	G
	1	197328594	rs2821117	A	C,G
	1	197329041	rs2821116	A	T
	1	197329535	rs2786119	A	C
	1	197330185	rs2821115	T	A
	1	197332157	rs2786117	A	G
	1	197333779	rs2786116	G	A
	1	197337830	rs10801603	G	A
	1	197339479	rs6664399	G	A
	1	197343950	rs2821107	T	A
	1	197351039	rs2476023	C	G
	1	197351554	rs2821104	A	T
	1	197352969	rs2759656	A	G
	1	197363308	rs2759661	G	C
	1	197365149	rs2494269	G	A
	1	197366143	rs2476019	C	T
	1	197368231	rs2821101	A	C
	1	197368840	rs2759659	C	T
	1	197377171	rs2476021	C	G
	1	197379842	rs2821132	T	G
	1	197392067	rs12134409	C	T
	1	197396108	rs17554990	C	A
	1	197408660	rs6685222	C	T
	1	197413165	rs72740572	A	T
	1	197413166	rs72740575	C	A
	1	244511176	rs4658627	G	A
	2	40115696	rs6721181	C	T
	2	102858490	rs72998585	A	T
	2	102866644	rs13406331	G	A
	2	102878108	rs72820194	C	T
	2	102879464	rs10189629	C	A
	2	102882345	rs139210940	AT	A
	2	102882351	rs143483913	GA	G
	2	102883975	rs11692065	C	T
	2	102887128	rs11674302	T	C
	2	102892339	rs60227565	G	A
	2	102914214	rs11690644	A	G
	2	102917239	rs13418548	C	T
	2	102924615	rs72823619	C	T
	2	102925435	rs72823621	C	T
	2	102928617	rs72823628	G	A
	2	102931534	rs72823632	C	T
	2	102931612	rs72823635	T	C
	2	102932512	rs950881	G	T
	2	102934974	rs10179458	C	T
	2	102936159	rs72823641	T	A
	2	102937544	rs10189154	C	T
	2	102937883	rs10189526	C	T
	2	102939800	rs142322791	AT	A
	2	102941037	rs11679893	G	A
	2	102941311	rs10865050	G	A
	2	102942785	rs142405907	C	T
	2	102944246	rs151110022	T	G
	2	102953617	rs3771180	G	T
	2	102954213	rs72823646	G	A
	2	102954653	rs13431828	C	T
	2	102955056	rs13408569	G	C
	2	102955082	rs13408661	G	A
	2	102957348	rs10173081	C	T
	2	102960210	rs3771175	T	A
	2	102966549	rs10197862	A	G
	2	102966790	rs10185897	C	A
	2	102967236	rs13424006	T	C
	2	102967413	rs6751967	T	C
	2	102967430	rs6751977	T	C
	2	102967431	rs6704565	G	A
	2	102967587	rs6749114	A	C
	2	102967856	rs199803384	A	AT
	2	102967857	rs35338787	CT	C
	2	102967857	rs6734742	C	T
	2	102967858	rs6752482	T	C
	2	102967928	rs4988955	A	G
	2	102968007	rs4988956	G	A
	2	102968075	rs4988957	T	C
	2	102968211	rs10192036	C	A
	2	102968212	rs10204137	A	G
	2	102968285	rs4988958	T	C
	2	102968356	rs10192157	C	T
	2	102968362	rs10206753	T	C
	2	102968716	rs72823661	G	A
	2	102968738	rs72823663	G	C
	2	102968751	rs67088699	C	T
	2	102968826	rs5010059	C	G
	2	102969913	rs11688559	C	T
	2	102969949	rs11688568	C	T
	2	102969971	rs11688573	C	A
	2	102969984	rs11689730	C	A
	2	102970105	rs11695627	A	G
	2	102970243	rs7558339	T	G
	2	102970289	rs7608638	A	G
	2	102970750	rs4485584	T	C
	2	102970759	rs4485585	T	C
	2	102970813	rs4488681	T	C
	2	102970816	rs4311080	C	G
	2	102971200	rs9807989	T	C
	2	102971306	rs9808453	C	A
	2	102971481	rs4851565	C	A
	2	102971664	rs9807962	A	G
	2	102972799	rs4851566	G	C
	2	102973899	rs11678360	A	G
	2	102974371	rs7603730	A	C
	2	102974764	rs10170583	G	A
	2	102975050	rs10173193	G	A
	2	102976172	rs10176664	G	A
	2	102977196	rs6543123	C	T
	2	102977511	rs11123925	G	A
	2	102977730	rs10204837	C	A
	2	102978459	rs3755276	C	T
	2	102979624	rs9308857	G	A
	2	102980543	rs1420099	C	G
	2	102981306	rs10182710	A	G
	2	102982094	rs13392100	C	A
	2	102984624	rs1362348	C	G
	2	102986222	rs3771166	G	A
	2	102986375	rs1974675	G	A
	2	102987459	rs6543124	T	A
	2	112439867	rs143093701	A	C
	2	112442724	rs11692656	C	T
	2	112443964	rs200326919	CA	C
	2	112443965	rs34147086	AC	A
	2	112446831	rs12999970	C	A
	2	112454561	rs71413380	C	T
	2	112463110	rs11691123	A	C
	2	112463125	rs11685349	C	T
	2	112464044	rs17777974	G	A
	2	112464137	rs12619033	C	T
	2	112464359	rs12623828	T	C
	2	112464649	rs3860381	G	A
	2	112465639	rs34217241	G	A
	2	112466265	rs12373588	T	G
	2	112467118	rs7559924	A	G
	2	112467132	rs7559932	A	G
	2	112467554	rs11122890	T	C
	2	112467601	rs11122891	C	G
	2	112467836	rs11122892	C	T
	2	112468088	rs11122893	C	T
	2	112468218	rs11677976	T	C
	2	112468355	rs11679110	T	C
	2	112468426	rs11683033	G	C
	2	112469117	rs11122894	C	T
	2	112469407	rs3952774	A	G
	2	112469991	rs10864876	A	G
	2	112470155	rs11122895	C	T
	2	112470214	rs11122896	G	C
	2	112470707	rs11686294	G	A
	2	112471481	rs7580929	T	A
	2	112471633	rs11683921	T	G
	2	112471639	rs11677031	C	T
	2	112471668	rs11683971	T	C
	2	112472273	rs71309303	G	23-mer
	2	112472598	rs34550709	GT	G
	2	112472868	rs3860383	C	G
	2	112473872	rs7605443	C	T
	2	112474174	rs11122898	A	T
	2	112474570	rs11122899	A	G
	2	201086663	rs1729413	T	G
	2	201092279	rs1217456	C	T
	2	201094151	rs1217429	G	T
	2	201104924	rs10804097	T	A
	2	201104997	rs10931892	C	T
	2	201106815	rs13019821	C	G
	2	201108133	rs4673814	G	A
	2	201108987	rs1369842	C	A
	2	201110223	rs295134	C	T
	2	201114652	rs10931893	A	G
	2	201117944	rs295119	C	T
	2	201131124	rs842830	A	G
	2	201131228	rs4233996	A	T
	2	201133705	rs34467224	CTA	C
	2	201134736	rs4673854	G	A
	2	201136143	rs4673855	A	G
	2	201139961	rs4145969	C	T
	2	201141002	rs295136	G	C
	2	201150040	rs295137	C	T
	2	201158411	rs1436164	C	T
	2	201159988	rs295139	T	A
	2	201163556	rs295141	A	G
	2	201175244	rs295149	C	T
	2	201176944	rs296818	C	T
	2	201184348	rs34693942	T	C
	2	201184713	rs159321	A	G
	2	201187775	rs159320	A	G
	2	201190650	rs5837730	TA	T
	2	201194279	rs3739119	C	A
	2	201195403	rs3769471	G	A
	2	201195602	rs295114	C	T
	2	201197816	rs295113	C	G
	2	201211716	rs295142	A	G
	2	201214071	rs1900706	C	A
	3	3610817	rs6765820	T	C
	3	3610911	rs6765923	T	C
	3	3610956	rs6774414	G	A
	3	3613907	rs13318567	T	C
	3	3613911	rs13317823	A	C
	3	3614418	rs4684396	T	C
	3	3614440	rs11378499	T	TG
	3	3614887	rs9815663	C	T
	3	3615303	rs9839458	A	G
	3	3615749	rs7609670	A	G
	3	3616975	rs1584574	T	C
	3	3617016	rs1584573	A	G
	3	35571645	rs77970621	T	C
	3	35571702	rs75611256	A	C
	3	35571786	rs117661497	A	G
	3	35571912	rs113648093	A	G
	3	35572231	rs76269814	C	A
	3	35572381	rs78713478	T	G
	3	35572401	rs113451718	A	C
	3	35572599	rs7612072	G	A
	3	35572842	rs75219457	T	C
	3	35573122	rs77831844	T	G
	3	35573313	rs112901275	T	G
	3	35573378	rs200260107	GT	G
	3	35573516	rs78105478	T	C
	3	35573533	rs113262875	G	A
	3	35573627	rs75326888	G	A
	3	35573776	rs74519719	C	T
	3	35573777	rs77045286	A	G
	3	35573802	rs117296845	G	A
	3	35573968	rs112809057	G	A
	3	35574064	rs76511376	C	A
	3	35574121	rs78463129	G	T
	3	35574203	rs76469695	T	A
	3	35574285	rs76168884	C	A
	3	35574363	rs74474279	A	T
	3	35574440	rs77028692	G	A
	3	35574852	rs111601242	G	A
	3	35574908	rs113949578	G	A
	3	35574960	rs78725437	A	G
	3	35575541	rs74967805	A	C
	3	35575787	rs113730661	A	C
	3	35576312	rs78571791	G	C
	3	35576480	rs182399777	A	G
	3	35576484	rs185491873	G	C
	3	35577352	rs111694980	T	C
	3	35578362	rs79207450	T	C
	3	35578787	rs17033375	G	T
	3	35583511	rs138960565	C	T
	3	35584443	rs113645223	G	T
	3	35587309	rs79641675	T	G
	3	35588036	rs112561086	C	T
	3	35589290	rs74608352	C	G
	3	35593391	rs75705604	C	G
	3	35597521	rs112873066	C	T
	3	35599912	rs75101256	C	T
	3	35600040	rs77263522	A	C
	3	35600809	rs113784007	A	G
	3	35604226	rs111502510	G	C
	3	35611064	rs79682609	T	C
	3	35611794	rs117793302	C	G
	3	35613376	rs116852208	G	A
	3	35614493	rs78706342	C	T
	3	35620537	rs77823903	G	A
	3	35621570	rs79131795	A	T
	3	35627866	rs17033445	A	G
	3	35631921	rs200470808	AAG	A
	3	35632908	rs113000161	GC	G
	3	35633048	rs17033466	A	G
	3	35633920	rs17033471	G	C
	3	35635903	rs11917448	C	A,T
	3	35636838	rs77342796	A	G
	3	35637239	rs17033483	T	C
	3	35637383	rs148483592	12-mer	A
	3	35638670	rs77944879	C	T
	3	35638899	rs76435958	C	T
	3	35639118	rs10490870	G	A
	3	35639826	rs17033506	G	T
	3	35639932	rs140533698	A	AAGG
	3	35640686	rs80267690	A	T
	3	35641529	rs79353239	T	C
	3	35642418	rs113654063	TC	T
	3	35643592	rs17033539	T	G
	3	35646652	rs78810520	T	C
	3	35648457	rs76052534	A	G
	3	35649114	rs76024105	G	T
	3	35651723	rs139314769	T	G
	3	35655607	rs4356772	C	T
	3	35655608	rs4456814	A	T
	3	35655718	rs4461377	A	C
	3	35657351	rs57945068	C	T
	3	35664634	rs200633072	TG	T
	3	35664635	rs202086878	G	GT
	3	35664636	rs114956256	G	T
	3	35664704	rs112084408	C	A
	3	35666074	rs77923557	C	T
	3	100269767	rs143391290	G	A
	3	100276426	rs143958966	C	T
	3	100276735	rs116709969	T	A
	3	100277331	rs114609190	G	T
	3	100277941	rs149156800	T	A
	3	100281003	rs115666979	C	G
	3	100283970	rs150057132	G	A
	3	100287281	rs138035030	T	A
	3	100294267	rs10049153	A	G
	3	100294835	rs147627056	C	G
	3	100302137	rs147239754	G	A
	3	100304994	rs193229415	G	A
	3	100305028	rs188615013	A	T
	3	100305100	rs9830610	G	A
	3	100305241	rs9817663	T	C
	3	100305700	rs73143119	G	A
	3	100310024	rs28377730	C	T
	3	100313126	rs9873252	G	A
	3	100316222	rs144161585	G	T
	3	100317042	rs114102968	C	T
	3	100318567	rs72929300	G	A
	3	100319637	rs151067299	G	A
	3	100322228	rs9817778	G	A
	3	100323089	rs72914677	C	T
	3	100323745	rs9882151	A	G
	3	100324640	rs9867888	C	T
	3	100331161	rs115989094	T	C
	3	100331766	rs147451210	A	G
	3	100331836	rs9877317	C	T
	3	100333398	rs184562661	G	A
	3	100333855	rs114187605	C	T
	3	100334479	rs115107355	G	A
	3	100336738	rs190477868	C	A
	3	100337513	rs185206234	C	G
	3	100338143	rs141694426	G	A
	3	100338222	rs186322606	C	T
	3	100339202	rs188028545	G	A
	3	100339236	rs138668087	A	G
	3	100339461	rs115295022	G	C
	3	100339708	rs116371113	G	A
	3	100341743	rs147701097	G	A
	3	100342537	rs149161069	C	T
	3	100344203	rs142492448	T	C
	3	100344723	rs141016673	C	T
	3	100344736	rs145741543	G	A
	3	100345161	rs115871853	C	T
	3	100346388	rs138664702	G	C
	3	100346599	rs150747605	A	G
	3	100347136	rs147314001	C	G
	3	100347637	rs146543837	C	T
	3	100348801	rs116380031	C	T
	3	100349030	rs147622163	CAATT	C
	3	100349374	rs41272969	C	T
	3	100352646	rs144288632	G	A
	3	100352743	rs114995482	T	C
	3	100352930	rs151229517	G	T
	3	100353878	rs185886699	C	T
	3	100356385	rs16842455	G	A
	3	100356582	rs16842458	A	C
	3	100357386	rs114579813	C	T
	3	100357706	rs78733487	C	T
	3	100358645	rs10451918	G	C
	3	100358791	rs114280633	C	A
	3	100358905	rs147806055	C	T
	3	100359333	rs114645879	T	C
	3	100359462	rs137904585	T	C
	3	100359998	rs79214345	G	A
	3	100360387	rs76510748	A	C
	3	100360492	rs76918062	A	G
	3	100360738	rs141466070	C	A
	3	100360793	rs116054139	G	T
	3	100361942	rs75566957	C	A
	3	100362905	rs16842471	C	T
	3	100362953	rs16842472	A	G
	3	100363223	rs79611778	T	C
	3	100363376	rs115534726	G	A
	3	100364102	rs114868540	A	G
	3	100364275	rs150447171	C	CAGA
	3	100364318	rs76224021	G	A
	3	100364593	rs112305946	G	A
	3	100365198	rs16842478	C	T
	3	100365725	rs116220797	C	T
	3	100365864	rs182222301	A	G
	3	100365875	rs1145344	C	T
	3	100365966	rs142082872	A	T
	3	100366012	rs115378433	C	G
	3	100366214	rs138996470	T	C
	3	100366863	rs1144121	C	T
	3	100366899	rs150449491	C	T
	3	100367227	rs116569514	A	G
	3	100367255	rs138235919	C	T
	3	100367257	rs1145341	T	C
	3	100367271	rs192226796	T	A
	3	100367339	rs149586843	G	A
	3	100367610	rs1144119	A	T
	3	100368247	rs41272973	C	T
	3	100368692	rs1144118	A	G
	3	100368940	rs1144117	T	C
	3	100368959	rs1144116	G	T
	3	100369340	rs143270945	C	G
	3	100369493	rs115810848	A	T
	3	100370140	rs143973255	G	T
	3	100370285	rs184358937	A	G
	3	100370320	rs187710787	T	C
	3	100370368	rs115383605	A	G
	3	100370539	rs184866165	T	A
	3	100370768	rs151089729	T	A
	3	100370960	rs114952976	C	T
	3	100371049	rs115486696	G	A
	3	100371089	rs114525966	A	T
	3	100371184	rs115104802	C	T
	3	100371216	rs143024416	A	G
	3	100371460	rs149535693	T	C
	3	100371740	rs148666649	G	C
	3	100371830	rs141707561	C	G
	3	100371842	rs146219866	C	G
	3	100372026	rs139174533	T	C
	3	100372234	rs144006063	C	G
	3	100372248	rs150928183	T	C
	3	100372421	rs190973779	A	T
	3	100373552	rs114118840	A	C
	3	100373619	rs147048343	T	G
	3	100374206	rs112478623	C	T
	3	100374259	rs113199078	A	G
	3	100374371	rs140913241	C	T
	3	100374810	rs41272977	G	A
	3	100375076	rs141775365	C	T
	3	100375245	rs7628074	A	C
	3	100375697	rs113523984	G	T
	3	100375769	rs113699562	C	G
	3	100376029	rs113403060	G	A
	3	100376443	rs113494966	T	C
	3	100376795	rs112058326	G	A
	3	100376843	rs114188447	A	G
	3	100377716	rs7637207	T	A
	3	100377979	rs112498877	A	T
	3	100378742	rs7647983	G	A
	3	100378953	rs7628965	C	T
	3	100380041	rs111356925	C	T
	3	100380139	rs112135127	T	C
	3	100380741	rs116188977	T	C
	3	100381126	rs114579352	A	C
	3	100381473	rs146785423	C	T
	3	100381946	rs114375830	T	C
	3	100382924	rs149091956	A	T
	3	100382935	rs143120819	T	A
	3	100383351	rs115180895	A	G
	3	100384144	rs115298306	T	C
	3	100386708	rs145749026	C	T
	3	100388332	rs190644157	C	G
	3	100388910	rs139601066	A	C
	3	100389964	rs113843205	C	T
	3	100391305	rs150629254	G	A
	3	100391343	rs149764145	C	G
	3	100395291	rs146627546	G	A
	3	100396605	rs115885662	A	G
	3	100396795	rs116810562	C	T
	3	100397254	rs115589208	G	T
	3	100398304	rs150769908	T	C
	3	100399451	rs114564189	G	A
	3	100399452	rs115042696	C	A
	3	100399502	rs114088092	T	C
	3	100399636	rs116201743	A	G
	3	100399914	rs115032391	T	C
	3	100400034	rs141417020	T	C
	3	100402372	rs144576592	C	A
	3	100402414	rs148457999	C	T
	3	100402485	rs116059941	G	A
	3	100403504	rs199639530	GT	G
	3	100404266	rs148986126	C	T
	3	100405425	rs181045217	G	C
	3	100406460	rs192225575	C	T
	3	100407493	rs139403241	A	T
	3	100408291	rs149467227	T	C
	3	100408980	rs144895427	G	A
	3	100410982	rs145003688	A	G
	3	100411433	rs115547056	C	T
	3	100411695	rs146927219	A	G
	3	100412529	rs115045850	A	T
	3	100415586	rs76010512	C	A
	3	100416130	rs143828817	G	T
	3	100416132	rs148160345	G	C
	3	100416286	rs146119532	A	G
	3	100417128	rs9851573	T	C
	3	100418025	rs9856776	T	A
	3	100418228	rs114908834	G	T
	3	100420337	rs59086823	G	GAACA
	3	100420593	rs183356650	G	A
	3	100420832	rs186641807	C	A
	3	100421886	rs9877865	T	C
	3	100422090	rs9878155	T	C
	3	100422795	rs58121738	A	G
	3	100423987	rs9826446	G	C
	3	100424169	rs9813673	T	G
	3	100424183	rs145171206	C	T
	3	100425340	rs9879396	G	A
	3	100425373	rs142967112	G	A
	3	100425460	rs9290170	C	T
	3	100425546	rs66562567	AT	A
	3	100426005	rs116081406	G	A
	3	100426019	rs9631470	A	T
	3	100426211	rs13434023	C	T
	3	100426215	rs13433681	G	A
	3	100426280	rs13433684	G	A
	3	100427036	rs149695544	C	A
	3	100427159	rs116622528	C	T
	3	100427253	rs9853377	C	T
	3	100427676	rs967308	T	C
	3	100427738	rs967309	C	T
	3	100428061	rs75268146	T	C
	3	100428195	rs141024756	G	C
	3	100428205	rs190536612	A	G
	3	100428286	rs72919417	G	T
	3	100429178	rs116217929	A	G
	3	100429581	rs145939508	C	A
	3	100429708	rs116712784	G	A
	3	100429725	rs112080920	G	A
	3	100430101	rs149198442	G	A
	3	100430178	rs112446290	C	T
	3	100430737	rs72919423	C	A
	3	100430811	rs72919426	C	T
	3	100432767	rs9825075	A	G
	3	100433847	rs16842638	G	T
	3	100434151	rs72919433	A	G
	3	100434518	rs149837398	A	G
	3	100434640	rs13319530	T	C
	3	100434933	rs13315123	T	C
	3	100435771	rs13325014	C	G
	3	100436647	rs114305882	T	A
	3	100436682	rs139114111	T	TTGAC
	3	100436748	rs13318793	G	C
	3	100437132	rs13326828	C	T
	3	100437444	rs57687306	T	C
	3	100437542	rs141580665	T	C
	3	100437981	rs9883418	C	T
	3	100439191	rs9833043	A	G
	3	100440071	rs72929000	C	T
	3	100440670	rs9839133	A	G
	3	100441208	rs114535253	G	A
	3	100441479	rs9861416	G	A
	3	100442510	rs9853591	T	C
	3	100442530	rs9853596	T	C
	3	100442613	rs9866866	G	A
	3	100442725	rs28469597	G	A
	3	100443326	rs9871767	G	A
	3	100444030	rs9859445	A	G
	3	100444170	rs9859730	A	T
	3	100444329	rs148867194	A	C
	3	100444764	rs143508894	T	C
	3	100444854	rs9853496	G	C
	3	100445310	rs72930713	C	A
	3	100446648	rs72930716	T	A
	3	100447268	rs143499374	A	G
	3	100447318	rs13317522	C	G
	3	100447415	rs181800796	T	A
	3	100448697	rs28380383	A	G
	3	100448815	rs116331452	C	T
	3	100449663	rs114232641	T	C
	3	100449779	rs72930730	A	G
	3	100450049	rs115659798	G	T
	3	100450511	rs13327329	G	A
	3	100450719	rs114182138	C	T
	3	100451028	rs3841652	C	CA
	3	100451488	rs35648279	G	A
	3	100451842	rs72928626	A	G
	3	100452457	rs141158265	C	G
	3	100452568	rs145889213	A	G
	3	100452574	rs77524401	A	C
	3	100453021	rs200298775	T	TA
	3	100453185	rs72928632	G	C
	3	100453245	rs72928634	G	T
	3	100453408	rs145068939	C	A
	3	100453851	rs77976480	G	T
	3	100454338	rs140529972	C	G
	3	100455829	rs114269876	G	C
	3	100455830	rs115656907	A	G
	3	100455938	rs141678323	TA	T
	3	100456094	rs79468618	A	G
	3	100456760	rs28530760	A	G
	3	100456832	rs28523825	A	G
	3	100457785	rs142835522	T	C
	3	100457897	rs139621969	G	T
	3	100458091	rs143933645	G	T
	3	100458103	rs9881780	T	A
	3	100458199	rs9881943	T	G
	3	100458351	rs141424854	A	G
	3	100458651	rs9859204	C	T
	3	100459305	rs114606395	T	A
	3	100460766	rs9870028	C	T
	3	100460920	rs9818055	A	G
	3	100461537	rs13316513	T	C
	3	100461637	rs141872904	GTA	G
	3	100462439	rs149970772	TTC	T
	3	100462501	rs72928662	C	G
	3	100462575	rs16842679	C	T
	3	100463358	rs13317752	A	G
	3	100463669	rs41272979	G	T
	3	100463875	rs143216354	T	C
	3	100463880	rs146183551	A	T
	3	100464009	rs114709278	T	C
	3	100464453	rs116604834	T	G
	3	100464538	rs9834987	A	T
	3	100464722	rs72928677	G	T
	3	100464764	rs72928680	C	A
	3	100465354	rs9811997	A	T
	3	100468368	rs5851222	GAGTT	G
	3	100468430	rs1027704	A	T
	3	100468431	rs181136155	C	G
	3	100468444	rs150914812	A	C
	3	100468805	rs200812131	22-mer	C
	3	100468885	rs72928697	C	T
	3	100468978	rs201460934	AT	A
	3	100469044	rs199800960	T	TACA
	3	100469136	rs72928698	G	A
	3	100469275	rs9813730	C	T
	3	100469306	rs16842705	A	C
	3	100469584	rs9833524	A	C
	3	100469723	rs1319005	A	C
	3	100470082	rs1027703	C	T
	3	100470568	rs151022266	T	A
	3	100470649	rs16847405	T	C
	3	100471236	rs9824297	C	T
	3	100471988	rs72930614	C	T
	3	100473199	rs2128225	A	G
	3	100473315	rs2128226	G	A
	3	100473639	rs114589462	A	C
	3	100473785	rs72930617	A	T
	3	100474166	rs9876678	G	A
	3	100474366	rs9840416	C	T
	3	100474528	rs9864113	T	C
	3	100474585	rs4317136	C	T
	3	100474934	rs149997224	A	G
	3	100475317	rs9817424	C	T
	3	100475732	rs9818126	C	T
	3	100476189	rs9842040	A	T
	3	100476404	rs9859523	G	A
	3	100476713	rs9823506	C	T
	3	100477095	rs140910505	A	G
	3	100477968	rs9856442	T	C
	3	100477975	rs9832907	C	G
	3	100478751	rs9290213	G	A
	3	100480986	rs144126615	C	T
	3	100481692	rs143093187	A	G
	3	100482019	rs116529866	C	T
	3	100482075	rs183271211	C	T
	3	100483163	rs116066859	T	C
	3	100484406	rs146510541	T	G
	3	100484436	rs115620999	T	C
	3	100484843	rs114127233	C	T
	3	100485425	rs147566558	T	A
	3	100485429	rs141932998	T	C
	3	100485482	rs116409336	C	G
	3	100485777	rs148163164	A	G
	3	100485893	rs111776592	G	A
	3	100485932	rs141968425	G	A
	3	100486065	rs150244932	G	A
	3	100486559	rs114130865	A	G
	3	100487223	rs185903619	A	C
	3	100487607	rs187679767	A	C
	3	100487680	rs114783756	G	T
	3	100487736	rs146041750	T	C
	3	100488530	rs116221132	A	C
	3	100488700	rs115396606	G	A
	3	100488722	rs116716655	G	T
	3	100488727	rs114653023	T	C
	3	100489229	rs116034547	A	T
	3	100489970	rs116102860	G	A
	3	100490461	rs145434019	T	C
	3	100490466	rs149219940	C	T
	3	100490578	rs143374222	T	C
	3	100490663	rs148355741	C	T
	3	100491145	rs116811406	T	G
	3	100491212	rs138307023	T	C
	3	100491768	rs139670430	C	G
	3	100491794	rs144586449	A	G
	3	100491801	rs148462969	A	G
	3	100491832	rs113998540	A	G
	3	100492641	rs115112001	G	C
	3	100492814	rs145856477	C	T
	3	100493318	rs116407858	C	A
	3	100493840	rs56384617	G	A
	3	100493905	rs41272989	T	A
	3	100494090	rs41273547	T	C
	3	100494382	rs72930658	G	A
	3	100494596	rs72930661	C	A
	3	100494689	rs57808154	G	A
	3	100494742	rs60359060	T	A
	3	100494846	rs59374249	T	C
	3	100495033	rs58073790	G	T
	3	100495571	rs72930666	G	T
	3	100496523	rs141853468	CCCAAG	C
	3	100496584	rs72930669	G	A
	3	100496745	rs72930671	T	C
	3	100496816	rs115281418	G	A
	3	100497430	rs72930673	G	T
	3	100497498	rs146690875	C	T
	3	100497891	rs150342598	C	T
	3	100498309	rs138976461	T	C
	3	100498311	rs142988451	T	G
	3	100498519	rs72930674	T	C
	3	100498835	rs141170002	AATAC	A
	3	100498870	rs72930679	C	T
	3	100499216	rs55865709	A	G
	3	100500407	rs114860499	G	A
	3	100502793	rs116031372	A	G
	3	100502860	rs140827309	C	A
	3	100502920	rs116329418	C	T
	3	100503124	rs150150847	T	C
	3	100503461	rs115698307	T	G
	3	100503841	rs143288855	T	C
	3	100504134	rs114195056	G	A
	3	100504373	rs146373263	A	T
	3	100505106	rs139743867	C	A
	3	100505326	rs143076670	T	C
	3	100506323	rs114820011	G	A
	3	100507068	rs115290162	T	C
	3	100507608	rs114333764	C	T
	3	100507683	rs147011554	G	A
	3	100507783	rs112481619	A	G
	3	100508105	rs150202484	C	T
	3	100508713	rs56254963	A	G
	3	100509241	rs143011716	C	A
	3	100509351	rs146152006	T	C
	3	100509976	rs113836675	G	A
	3	100510352	rs111499283	A	T
	3	100510992	rs115702549	A	G
	3	100511317	rs149119537	A	G
	3	100513098	rs151252297	G	C
	3	100513890	rs115350646	A	G
	3	100514273	rs138931696	A	G
	3	100515449	rs116391437	A	G
	3	100517538	rs145093267	T	C
	3	100524349	rs116752910	T	C
	3	100525797	rs146046976	T	C
	3	100527441	rs116317587	G	A
	3	100528448	rs114319382	G	A
	3	100529307	rs115676129	G	A
	3	100533913	rs141365376	T	C
	3	100534981	rs182869049	A	G
	3	100537204	rs144008355	T	G
	3	100539045	rs143818201	A	G
	3	100540317	rs114955592	C	T
	3	100541033	rs143272880	T	G
	3	100542432	rs115467218	T	C
	3	100542881	rs114834818	T	C
	3	100542984	rs116332284	A	G
	3	100545907	rs139811323	C	T
	3	100549065	rs150724267	C	T
	3	100549491	rs114282651	A	G
	3	100550862	rs140656910	T	G
	3	112233945	rs1488260	T	C
	3	112234794	rs2029317	T	A
	3	112235288	rs1601850	A	G
	3	112235289	rs1601851	T	G
	3	112245295	rs2638044	A	G
	3	112245836	rs2638043	A	G
	3	112248033	rs145651986	G	A
	3	112248774	rs2638041	G	T
	3	112250872	rs2933140	G	A
	3	112254990	rs5851841	A	AATG
	3	112257291	rs1388442	G	A
	3	112258124	rs2705563	A	T
	3	112258622	rs1491629	C	T
	3	112260436	rs75791373	A	G
	3	112269287	rs2705520	A	G
	3	112269748	rs2638025	C	A
	3	112272647	rs971832	T	A
	3	112273546	rs2705554	C	T
	3	112280706	rs2399431	C	G
	3	112282665	rs114685196	A	G
	3	112284302	rs2464612	T	C
	3	112285190	rs2638030	A	G
	3	112288393	rs2705510	A	G
	3	112291080	rs2638033	T	C
	3	112291218	rs2705506	G	T
	3	112294719	rs2933139	T	G
	3	112295615	rs2668216	G	A
	3	112298345	rs1472107	A	G
	3	112298471	rs1472106	C	T
	3	112298523	rs1532198	G	C
	3	112298995	rs2969894	C	G
	3	112301244	rs1385527	G	C
	3	112303231	rs1877364	C	T
	3	112305873	rs2638034	G	A
	3	112310253	rs2705551	T	C
	3	112311134	rs1844864	C	T
	3	112311803	rs116704890	G	A
	3	112317604	rs986883	C	A
	3	112321921	rs2705514	C	T
	3	112325677	rs78125721	A	G
	3	112330130	rs7618978	T	C
	3	112331348	rs1552707	T	C
	3	112331590	rs1877362	G	A
	3	112332147	rs10934177	T	C
	3	177855632	rs9883878	G	A
	3	188072513	rs9865818	A	G
	3	188077586	rs11709472	C	T
	3	188080163	rs9842232	C	G
	3	188080248	rs7640550	T	C
	3	188080420	rs7628982	C	G
	3	188082718	rs11365699	AG	A
	3	188082919	rs66756607	T	C
	3	188083490	rs74286934	T	C
	3	188084682	rs9864554	G	T
	3	188087628	rs9851967	C	T
	3	188088118	rs11715549	C	G
	3	188088261	rs11707807	A	G
	3	188088318	rs11719821	T	C
	3	188088640	rs11715716	C	G
	3	188088800	rs13315917	A	C
	3	188089254	rs13076312	C	T
	3	188091928	rs9877752	G	A
	3	188093707	rs139785987	G	C
	3	188093948	rs146059085	G	C
	3	188094327	rs11505019	T	G
	3	188094855	rs145282249	A	T
	3	188095287	rs9866135	G	A
	3	188096230	rs11718576	C	T
	3	188096457	rs2378416	G	A
	3	188098035	rs11709294	T	A
	3	188099242	rs11706429	G	A
	3	188099420	rs1474275	T	G
	3	188100256	rs1915930	G	T
	3	188101670	rs2030518	A	G
	3	188101703	rs2030517	A	C
	3	188101739	rs2030516	T	C
	3	188101861	rs13079741	G	C
	3	188102104	rs13080163	G	T
	3	188102421	rs9848000	T	A
	3	188102433	rs9848016	T	C
	3	188102716	rs2889896	C	T
	3	188105056	rs9864529	G	A
	3	188106379	rs4686955	A	G
	3	188108642	rs56046601	G	C
	3	188109766	rs12485704	C	T
	3	188109833	rs7613192	G	C
	3	188112554	rs1464510	C	A
	3	188114589	rs13091753	G	T
	3	188115142	rs9834115	T	C
	3	188115232	rs9834159	T	A
	3	188117079	rs6790260	C	G
	3	188117147	rs201706465	G	GT
	3	188117151	rs59822814	A	T
	3	188117317	rs6444284	C	T
	3	188117786	rs6444285	C	T
	3	188118225	rs4686483	T	A
	3	188118572	rs4686484	G	A
	3	188118877	rs6778720	G	A
	3	188119582	rs2030520	C	T
	3	188119901	rs2030519	G	A
	3	188120643	rs6785284	C	T
	3	188120740	rs1035766	G	A
	3	188120783	rs1035765	A	T
	3	188121019	rs12634152	C	T
	3	188121263	rs12639588	A	G
	3	188122978	rs2049218	C	T
	3	188124354	rs1559810	C	A
	3	188124992	rs11335233	AC	A
	3	188125120	rs13093110	C	T
	3	188125560	rs202088130	T	TTTG
	3	188125561	rs72507308	T	8-mer
	3	188125562	rs200794374	T	TG
	3	188126536	rs715199	C	A
	3	188128794	rs73192661	C	T
	3	188128979	rs9860547	G	A
	3	188132110	rs6780858	A	G
	3	188133163	rs13098877	C	T
	3	188133336	rs60946162	C	T
	3	188133439	rs6808893	C	T
	3	188133518	rs13099273	A	T
	4	38763359	rs10013453	A	G
	4	38763693	rs10023850	G	A
	4	38765046	rs112133277	A	G
	4	38765051	rs112924608	G	A
	4	38766285	rs11736207	G	A
	4	38767749	rs11721824	G	A
	4	38769018	rs73235002	A	G
	4	38771368	rs28532329	C	T
	4	38771945	rs10010930	C	T
	4	38773057	rs11735251	T	A
	4	38773109	rs11734342	A	G
	4	38773754	rs4504266	G	A
	4	38773816	rs4513579	T	C
	4	38773865	rs4504265	G	T
	4	38774180	rs66735315	G	T
	4	38774249	rs199871803	T	TC
	4	38774337	rs111437368	G	A
	4	38774489	rs9715769	A	C
	4	38774503	rs9715841	T	C
	4	38774785	rs10776482	A	G
	4	38774889	rs4129009	T	A,C,G
	4	38775040	rs10776483	A	G
	4	38776180	rs11096956	C	A
	4	38777471	rs4274855	C	T
	4	38778203	rs11466645	A	T
	4	38778903	rs11466640	G	A
	4	38779512	rs140216372	C	T
	4	38780471	rs11466617	T	C
	4	38782110	rs11340781	TG	T
	4	38782221	rs7653908	G	C
	4	38782263	rs11340782	CT	C
	4	38782420	rs7658893	G	A
	4	38783848	rs11725309	T	C
	4	38784267	rs28393318	A	G
	4	38784633	rs10012017	G	T
	4	38784678	rs10034903	C	G
	4	38784724	rs10004195	T	A
	4	38784790	rs200673000	ATT	A
	4	38784792	rs149735542	T	TTA
	4	38785697	rs73142654	T	A
	4	38786002	rs7658651	A	C
	4	38786304	rs7664239	T	C
	4	38786474	rs55903115	C	A
	4	38786869	rs73236615	G	T
	4	38787216	rs12233670	C	T
	4	38787252	rs67719080	A	G
	4	38788234	rs6834581	T	C
	4	38789132	rs28690449	C	T
	4	38789361	rs1135430	T	C
	4	38789524	rs11936050	C	T
	4	38789675	rs73236616	G	A
	4	38789740	rs4833093	G	T
	4	38789760	rs145731598	AAG	A
	4	38792340	rs6531663	T	C
	4	38792524	rs4543123	A	G
	4	38793860	rs73236617	C	G
	4	38794041	rs73236618	T	C
	4	38795810	rs3924112	C	T
	4	38796255	rs3924113	G	T
	4	38798935	rs5743614	C	T
	4	38799710	rs4833095	T	C
	4	38801285	rs5743604	A	G
	4	38802644	rs5743595	A	G
	4	38802913	rs5743593	A	G
	4	38803063	rs5743592	A	G
	4	38803646	rs5743585	T	C
	4	38803784	rs5743584	C	T
	4	38804405	rs5743580	C	T
	4	38805489	rs5743571	C	T
	4	38805942	rs5743566	G	C
	4	38805983	rs5743565	T	C
	4	38806019	rs5743563	A	G
	4	38806096	rs5743562	T	C
	4	38806200	rs5743560	G	T
	4	38806435	rs200838524	A	AAG
	4	38806462	rs56357984	G	A
	4	38806827	rs5743557	G	A
	4	38806851	rs5743556	A	G
	4	38807328	rs45588337	A	G
	4	38807362	rs200857870	A	AAT
	4	38807363	rs55834055	A	AT
	4	38807364	rs201774433	G	GA
	4	38807654	rs5743551	T	C
	4	38807853	rs67206233	T	C
	4	38807911	rs9306967	G	C
	4	38808045	rs113465719	A	T
	4	38808089	rs112318878	C	T
	4	38808216	rs113558549	A	G
	4	38808585	rs114719937	G	C
	4	38808632	rs4833096	T	C
	4	38809924	rs73236625	G	A
	4	38810444	rs67837551	C	T
	4	38810738	rs11722788	C	G
	4	38810769	rs11722813	C	T
	4	38810975	rs11722889	C	T
	4	38811051	rs11727978	T	A
	4	38811529	rs11722836	T	A
	4	38811551	rs2101521	G	A
	4	38811668	rs11725779	G	A
	4	38811845	rs56289835	G	C
	4	38812116	rs56408159	T	A
	4	38812537	rs66922907	A	G
	4	38812876	rs17616434	T	C
	4	38814700	rs66979032	A	G
	4	38816338	rs6815814	A	C
	4	38819403	rs66819621	A	G
	4	38820616	rs67712706	A	G
	4	38825443	rs73236628	C	T
	4	38825449	rs73236629	G	T
	4	38832495	rs5743795	C	T
	4	38832727	rs5743794	C	T
	4	38833173	rs5743789	A	T
	4	38835702	rs55949304	T	A,C
	4	38836071	rs73236632	G	A
	4	38839319	rs73236633	T	C
	4	38840748	rs117734346	G	T
	4	38843136	rs6843043	A	G
	4	38845198	rs7673348	G	A
	4	38845609	rs56245262	T	A
	4	38846345	rs56083757	C	G
	4	38846719	rs7669329	T	C
	4	38846979	rs7687447	C	G
	4	38851296	rs74210943	C	T
	4	38851585	rs115807384	A	C
	4	38851691	rs183627513	G	A
	4	38852145	rs145273408	G	A
	4	38854183	rs74782366	T	C
	4	38856151	rs34658784	AT	A
	4	38856690	rs55930442	G	A
	4	38856737	rs56054004	G	A
	4	38856746	rs55963023	T	C
	4	38859339	rs2174284	C	T
	4	38862121	rs3860069	A	C
	4	38863193	rs73236644	A	G
	4	38864090	rs112889978	C	T
	4	38867427	rs17582830	A	G
	4	38871385	rs73236646	T	C
	4	38873332	rs73236649	C	T
	4	38881414	rs11730390	T	C
	4	38881773	rs139142852	A	G
	4	38886420	rs17582893	G	A
	4	38887933	rs6848423	C	T
	4	38887994	rs6830230	T	G
	4	38889811	rs1106956	A	G
	4	38891173	rs1873195	C	T
	4	38892649	rs17582921	T	C
	4	38900607	rs200054010	A	AAT
	4	38905731	rs55938245	T	G
	4	38906951	rs11725783	C	T
	4	39088341	rs35141484	A	C
	4	59213845	rs17218161	T	C
	4	59350960	rs140725523	C	T
	4	123104108	rs139735807	A	AC
	4	123113352	rs72687029	A	G
	4	123158141	rs72687036	A	G
	4	123172373	rs143502740	G	GTAATA
	4	123184827	rs45515895	G	A
	4	123216430	rs144914346	ACT	A
	4	123280860	rs1127348	T	C
	4	123287573	rs56313700	C	A
	4	123315270	rs1383046	C	G
	4	123353432	rs17454584	A	G
	4	123403008	rs45610037	G	A
	4	123429029	rs72669153	G	A
	4	123480484	rs72669177	C	A
	4	123497697	rs17389644	G	A
	4	123502008	rs72669185	A	T
	4	143925368	rs12650233	T	C
	4	143926811	rs10030917	A	G
	4	143927050	rs12648157	C	A
	4	143928748	rs4690746	A	T
	4	143929859	rs11100764	T	C
	4	143930027	rs144579198	A	10-mer
	4	143933140	rs955722	A	G
	4	143938709	rs11728404	T	C
	4	143939256	rs12505602	T	C
	4	143939308	rs28817081	C	G
	4	143948324	rs1510141	C	T
	4	143949707	rs58945764	G	A
	4	143955160	rs11100765	C	A
	4	143955508	rs10022060	G	A
	4	143956890	rs10015475	A	T
	4	143957313	rs33956520	TA	T
	4	143960559	rs2322946	A	G
	4	143960938	rs3967122	G	A
	4	143963010	rs12508217	A	G
	4	143965145	rs9991766	G	C
	4	143966178	rs9761559	C	T
	4	143968194	rs13126432	G	A
	4	143968816	rs4690758	A	G
	4	143971069	rs151027626	9-mer	T
	4	143971531	rs4234883	A	G
	4	143972745	rs4690760	C	T
	4	143972993	rs13151714	A	G
	4	143975296	rs13139088	G	A
	4	143976125	rs11736977	C	T
	4	143976571	rs4690713	G	A
	4	143977788	rs28623359	G	A
	4	143978187	rs4077294	C	T
	4	143978865	rs4076451	C	T
	4	143979639	rs66633688	T	G
	4	143980284	rs139847405	T	C
	4	143981240	rs4234884	C	T
	4	143982471	rs4690762	A	G
	4	143982958	rs10004898	A	G
	4	143983304	rs10015501	G	A
	4	143986549	rs10017453	T	C
	4	143987254	rs11732296	T	A
	4	143988254	rs28850061	G	C
	4	143997558	rs4485768	G	A
	4	144000287	rs4367125	G	C
	4	144002951	rs7681219	A	G
	4	144003159	rs7686660	T	G
	4	144003485	rs28431796	C	T
	4	144003700	rs57778077	GC	G
	4	144003851	rs28660021	G	C
	4	144003994	rs28496540	C	A
	4	144004624	rs59799467	A	G
	4	144004655	rs57921755	T	C
	4	144005884	rs200934076	CTG	C
	4	144008388	rs4690714	A	G
	4	144008630	rs4690765	G	C
	4	144008849	rs66750280	G	A
	4	144009003	rs12507913	G	A
	4	144009144	rs4323053	T	A
	4	144010486	rs75745530	AT	A
	4	144010908	rs4407448	T	C
	4	144011190	rs28660573	G	C
	4	144011473	rs28644452	T	C
	4	144011893	rs58401084	T	C
	4	144012290	rs35342016	T	C
	4	144014293	rs72615966	G	C
	4	144016893	rs9985884	T	C
	4	144021166	rs11731763	C	T
	4	144035461	rs58889409	CTCAG	C
	4	144357737	rs3805236	A	G
	5	59314289	rs2221675	A	G
	5	59318717	rs13154041	A	G
	5	59320432	rs13164245	A	T
	5	59323009	rs12054868	A	C
	5	59324349	rs12054971	A	C
	5	59326626	rs7734168	C	G,T
	5	59326659	rs7719879	T	C
	5	59326695	rs35429428	G	T
	5	59326732	rs13168606	A	G
	5	59326845	rs13172650	T	C
	5	59326897	rs13168887	A	G
	5	59328510	rs35818757	A	T
	5	59328783	rs4700354	T	C
	5	59328912	rs2016324	C	T
	5	59330489	rs7703245	T	C
	5	59330918	rs13190306	A	G
	5	59332249	rs4700355	A	G
	5	59337719	rs13189870	G	A
	5	59340133	rs13184009	A	C
	5	59343826	rs78599339	T	C
	5	59344054	rs139837447	C	T
	5	59345143	rs4700357	C	T
	5	59346589	rs140404550	T	C
	5	59348194	rs4391131	T	C
	5	59348957	rs2409680	A	G
	5	59352811	rs1508864	C	T
	5	59354097	rs1508859	C	T
	5	59354799	rs3958941	A	G
	5	59356474	rs7707407	C	G
	5	59359959	rs7709983	T	C
	5	59361604	rs11951286	T	C
	5	59362059	rs7720686	T	G
	5	59362895	rs34570495	T	G
	5	59363831	rs7731007	T	G
	5	59364244	rs71606623	G	GTTAT
	5	59364907	rs12655292	A	C
	5	59365078	rs61099545	A	C
	5	59365464	rs4131157	T	G
	5	59365576	rs3897743	T	C
	5	59367085	rs35014288	T	C
	5	59368458	rs10461667	T	C
	5	59369794	rs1588265	A	G
	5	59369837	rs1396475	A	G
	5	59369896	rs1588266	T	C
	5	59371430	rs1605730	T	C
	5	59371995	rs71606624	T	TA
	5	59372762	rs11746704	T	G
	5	59375133	rs201062331	G	GA
	5	59375138	rs146249770	A	AG
	5	59378653	rs13164971	A	C
	5	59382324	rs2136203	T	C
	5	59383886	rs2548659	A	G
	5	59386615	rs1100918	A	G
	5	59387067	rs1100917	G	A
	5	59391899	rs4700362	T	G
	5	59394184	rs2662444	T	G
	5	59394474	rs2548658	A	G
	5	59399904	rs851283	G	T
	5	59401387	rs4526059	T	A
	5	59401886	rs2409739	T	C
	5	59403133	rs142718715	G	A
	5	59403704	rs78429731	G	C
	5	59423078	rs4547891	A	G
	5	59428094	rs4700366	G	T
	5	59430627	rs2194257	C	T
	5	59432804	rs6872268	T	C
	5	59432851	rs6887486	C	T
	5	59433879	rs7732524	C	T
	5	59433962	rs7732670	C	T
	5	59434462	rs13189802	C	T
	5	59434771	rs7736514	G	T
	5	59435449	rs6449456	C	T
	5	59435756	rs6449457	G	A
	5	59439082	rs1544791	T	C
	5	59439270	rs1544790	T	C
	5	59439963	rs11741663	G	A
	5	59440496	rs1544788	T	C
	5	59441858	rs2910840	C	T
	5	59445137	rs983280	C	T
	5	59449648	rs2910838	G	T
	5	59452141	rs2962962	G	A
	5	59453930	rs2910834	T	C
	5	59454459	rs2962977	G	A
	5	59456978	rs2962975	C	T
	5	59461360	rs1155796	C	T
	5	59464226	rs2962966	G	C
	5	59478548	rs2962970	G	A
	5	59484011	rs2962971	A	G
	5	59484155	rs2962972	G	A
	5	110095938	rs27591	A	G
	5	110100669	rs7376	T	G
	5	110101674	rs457158	A	G
	5	110104853	rs193436	G	A
	5	110105163	rs244431	G	A
	5	110111342	rs145941938	T	C
	5	110126916	rs2441065	T	A
	5	110129335	rs424543	G	A
	5	110131454	rs245002	A	G
	5	110131688	rs245004	T	C
	5	110142816	rs7705653	A	G
	5	110144531	rs3853749	C	T
	5	110144558	rs7716180	G	A
	5	110147642	rs10057929	A	T
	5	110148471	rs7728912	T	C
	5	110149734	rs5870421	G	GA,GG
	5	110151791	rs13354207	G	C
	5	110153295	rs7735355	A	C
	5	110153341	rs7735519	C	A
	5	110153356	rs7717615	T	C
	5	110154309	rs3853750	T	C
	5	110154786	rs7723767	T	C
	5	110156524	rs6883714	A	G
	5	110158480	rs10055042	G	A
	5	110158539	rs10054976	C	T
	5	110158844	rs7734635	A	G
	5	110159594	rs3844182	T	C
	5	110159788	rs151090976	9-mer	A
	5	110160170	rs3853751	G	A
	5	110160392	rs3843061	C	T
	5	110161309	rs7712459	G	A
	5	110161481	rs200708813	AT	A
	5	110161482	rs60557452	T	A
	5	110161704	rs456698	A	G
	5	110161781	rs12517265	C	T
	5	110162078	rs4280918	T	G
	5	110162262	rs4099209	T	G
	5	110162540	rs7717704	C	T
	5	110162565	rs7717713	C	T
	5	110162790	rs7700507	T	C
	5	110163206	rs10073425	T	C
	5	110163288	rs10065671	G	A
	5	110163307	rs28874883	T	C
	5	110164483	rs7710757	T	C
	5	110164629	rs7710963	T	C
	5	110164674	rs7728612	C	T
	5	110164691	rs7728605	A	G
	5	110165089	rs1592915	C	G
	5	110165413	rs6885792	T	C
	5	110166083	rs6869502	A	T
	5	110168518	rs12655815	G	A
	5	110169510	rs6868547	T	C
	5	110170834	rs6594475	A	G
	5	110170920	rs6594477	T	C
	5	110171088	rs6594478	T	C
	5	110173029	rs2081082	C	T
	5	110173130	rs2081083	T	C
	5	110173599	rs6594479	A	T
	5	110173859	rs6594480	A	G
	5	110174106	rs3893710	C	T
	5	110175530	rs34610553	TC	T
	5	110175795	rs6892351	G	T
	5	110176302	rs3851453	A	G
	5	110177281	rs1350294	C	A
	5	110178322	rs112459527	A	8-mer
	5	110178687	rs2416246	C	A
	5	110178704	rs2416247	G	T
	5	110178806	rs2416248	A	G
	5	110179055	rs6872992	A	G
	5	110180090	rs5870422	AT	A
	5	110180193	rs2416249	A	G
	5	110181893	rs1423155	A	G
	5	110182238	rs1363800	A	G
	5	110182781	rs1118016	T	C
	5	110183189	rs10055348	C	A
	5	110183345	rs6594481	C	G
	5	110183847	rs6594482	T	G
	5	110184695	rs1902607	A	G
	5	110185252	rs6870657	T	C
	5	110185822	rs10900664	C	T
	5	110186827	rs10036968	A	G
	5	110187004	rs12659961	T	C
	5	110187028	rs35996498	AT	A
	5	110187031	rs201381850	TG	T
	5	110187053	rs11241079	T	C
	5	110187054	rs12657787	G	A
	5	110188254	rs1423158	G	T
	5	110188610	rs7707733	A	C
	5	110189156	rs7712464	C	T
	5	110189526	rs7733093	T	C
	5	110189537	rs7712947	A	G
	5	110189543	rs7713084	C	T
	5	110190052	rs10056340	T	G
	5	110190401	rs13357752	A	G
	5	110191024	rs12513476	C	T
	5	110191278	rs6883435	A	T
	5	110192122	rs17132442	G	A
	5	110192233	rs4370319	A	T
	5	110192682	rs7729203	A	G
	5	110193286	rs6895490	G	C
	5	110193712	rs7734638	A	G
	5	110193731	rs4432941	G	T
	5	110193769	rs4377748	A	G
	5	110193962	rs4382205	A	T
	5	110193977	rs4259213	C	G
	5	110194962	rs1423156	T	G
	5	110195168	rs1423157	C	A
	5	110196467	rs10478026	T	C
	5	110196625	rs9326810	A	T
	5	110196646	rs9326811	C	A
	5	110196921	rs7722517	A	G
	5	110197425	rs7709594	T	A
	5	110197966	rs6888588	A	G
	5	110198074	rs6893084	C	T
	5	110198982	rs10478027	T	C
	5	110201574	rs1423153	C	G
	5	110203503	rs7721895	G	A
	5	110204508	rs6594483	C	A
	5	110204551	rs7726932	A	T
	5	110204568	rs2416250	C	T
	5	110204785	rs1820126	G	A
	5	110206067	rs6868066	C	T
	5	110207981	rs1363797	A	G
	5	110208301	rs885293	A	G
	5	110211045	rs11956705	C	T
	5	110211566	rs10070903	C	A
	5	110211750	rs4425550	T	C
	5	110211909	rs11241081	T	G
	5	110211926	rs11241082	A	G
	5	110211933	rs11241083	C	T
	5	110213511	rs9784725	G	C
	5	110213803	rs9784728	G	A
	5	110214301	rs10478028	A	T
	5	110214778	rs6896041	T	C
	5	110401872	rs1837253	T	C
	5	131723288	rs2073643	T	C
	5	131723289	rs2073644	T	A
	5	131796922	rs11745587	G	A
	5	131797547	rs6894249	A	G
	5	131881605	rs2706401	G	C
	5	131883767	rs2522411	A	T
	5	131884873	rs2078392	G	A
	5	131884894	rs2078387	C	A
	5	131884936	rs2078386	C	T
	5	131885240	rs12652920	G	C
	5	131887986	rs1986009	C	A
	5	131890471	rs2706334	C	T
	5	131895511	rs10079653	A	G
	5	131895849	rs2706338	C	T
	5	131900597	rs62383710	G	A
	5	131901225	rs2244012	A	G
	5	131901497	rs2299015	T	G
	5	131903928	rs2706345	G	A
	5	131904246	rs2243677	T	C
	5	131905117	rs2706347	G	T
	5	131905810	rs2706348	G	A
	5	131906760	rs2706349	G	A
	5	131907190	rs56668723	C	G
	5	131908112	rs58760622	A	T
	5	131909795	rs62383714	G	A
	5	131911847	rs2522414	G	C
	5	131913328	rs2706353	G	A
	5	131915213	rs17166050	G	A
	5	131915317	rs2522403	T	C
	5	131916918	rs2299013	G	C
	5	131916940	rs2299012	A	C
	5	131917350	rs2246176	A	G
	5	131918444	rs2252775	T	G
	5	131918997	rs35318926	TA	T
	5	131919881	rs6898898	T	A
	5	131920230	rs62383715	G	A
	5	131920550	rs55982201	C	G
	5	131921885	rs60490216	T	C
	5	131925174	rs56798121	A	C
	5	131925187	rs2706362	T	C
	5	131928039	rs10463893	T	C
	5	131929594	rs2897443	G	T
	5	131931920	rs3216215	CA	C
	5	131932753	rs17622991	G	A
	5	131932979	rs62383750	T	A
	5	131933016	rs2706370	A	C
	5	131933907	rs10463894	T	C
	5	131935477	rs2706372	C	T
	5	131937845	rs2706374	T	A
	5	131939904	rs12187537	T	G
	5	131941794	rs2522392	C	T
	5	131943688	rs11749376	A	G
	5	131944129	rs2522394	G	A
	5	131945735	rs115911400	A	G
	5	131945745	rs59568225	T	G
	5	131948526	rs2245460	T	A
	5	131948891	rs10520114	A	G
	5	131951996	rs2301713	T	C
	5	131952222	rs6596086	T	C
	5	131952398	rs6894017	G	A
	5	131953066	rs2106984	T	A
	5	131953304	rs33932778	AAG	A
	5	131953427	rs7449456	C	T
	5	131955114	rs71644647	CAG	C
	5	131955531	rs200839540	17-mer	T
	5	131955818	rs60156285	C	T
	5	131961067	rs6873732	C	T
	5	131961149	rs6874184	G	A
	5	131961849	rs62383757	C	T
	5	131961970	rs62383758	C	T
	5	131962436	rs145963617	CTG	C
	5	131965109	rs3798135	C	T
	5	131965179	rs3798134	G	A
	5	131965606	rs56183820	C	T
	5	131966973	rs6873897	G	A
	5	131966988	rs12332204	T	G
	5	131967540	rs62385260	G	A
	5	131968609	rs6596087	G	A
	5	131968945	rs6866095	T	C
	5	131969278	rs201800171	TG	T
	5	131969874	rs6871536	T	C
	5	131971902	rs12653750	C	T
	5	131972258	rs2040703	C	G
	5	131973177	rs2040704	A	G
	5	131973382	rs6872131	A	G
	5	131973663	rs2074369	T	C
	5	131974063	rs7737470	T	A
	5	131974177	rs11308531	AC	A
	5	131977127	rs2240032	C	T
	5	131982123	rs62385261	T	A
	5	131982371	rs62385262	C	T
	5	131982515	rs60632435	T	A
	5	131983426	rs7700346	G	A
	5	131984058	rs2158177	A	G
	5	131986925	rs72797378	A	T
	5	131988415	rs6596090	G	A
	5	131989136	rs3091307	A	G
	5	131991032	rs3091308	G	A
	5	131991085	rs12188917	T	C
	5	131991656	rs67006560	C	T
	5	131991881	rs115008099	C	T
	5	131992409	rs1881457	A	C
	5	131992809	rs1800925	C	T
	5	131995843	rs1295686	T	C
	5	131995964	rs20541	A	G
	5	131996445	rs1295685	A	G
	5	131996500	rs848	A	C
	5	131996669	rs847	T	C
	5	141445980	rs6867913	G	A
	5	141448335	rs11958881	C	T
	5	141453720	rs4912799	G	C
	5	141457161	rs12519447	G	A
	6	31354182	rs6932730	T	C
	6	31356087	rs72502575	C	T
	6	32155581	rs204993	A	G
	6	32183701	rs206014	A	G
	6	32184024	rs1265795	C	T
	6	32184345	rs404860	T	C
	6	32184574	rs384247	G	A
	6	32186193	rs431541	T	C
	6	32186245	rs438475	G	A
	6	32186872	rs2256594	A	G
	6	32338283	rs3129942	G	T
	6	32338695	rs3129943	A	G
	6	32339897	rs2050188	C	T
	6	32340654	rs9268400	G	A
	6	32341318	rs9268401	A	G
	6	32341473	rs9268403	T	C
	6	32341719	rs9268404	C	T
	6	32342087	rs9268405	C	T
	6	32342129	rs9268406	C	T
	6	32342166	rs9268407	T	C
	6	32342639	rs9268409	A	C
	6	32342822	rs3117108	C	G
	6	32343018	rs9268412	T	A
	6	32343095	rs9268413	T	C
	6	32343096	rs9268414	G	A
	6	32343267	rs9268415	G	C
	6	32343384	rs9268416	A	G
	6	32343616	rs9268417	A	G
	6	32343686	rs9268418	T	C
	6	32343714	rs3117105	T	C
	6	32343796	rs9268420	C	T
	6	32343869	rs9268421	A	G
	6	32343873	rs9268422	G	A
	6	32343882	rs9268423	C	T
	6	32343985	rs9268424	T	C
	6	32344376	rs9268425	C	T
	6	32344731	rs9268426	A	G
	6	32344808	rs9268427	C	T
	6	32344973	rs9268428	G	T
	6	32345052	rs9268429	A	G
	6	32345443	rs2894252	G	A,T
	6	32345514	rs9268431	T	G
	6	32345667	rs9268432	A	G
	6	32346637	rs9268436	A	G
	6	32346660	rs34588018	GA	G
	6	32346662	rs9268437	A	T
	6	32346663	rs201529292	T	TG
	6	32346701	rs9268439	G	A
	6	32346772	rs3129946	A	G
	6	32346794	rs1980495	A	C,G,T
	6	32347016	rs1980494	A	G
	6	32347280	rs8180659	C	T
	6	32347490	rs8180664	C	T
	6	32347532	rs8180673	C	T
	6	32347533	rs8180672	A	G
	6	32347749	rs9268446	A	G
	6	32347831	rs9268447	T	C
	6	32347897	rs2395155	C	T
	6	32348098	rs2395156	C	A
	6	32348145	rs2395157	A	C,G,T
	6	32348309	rs3117104	T	A
	6	32348463	rs9268448	C	G
	6	32348467	rs9268449	G	A
	6	32348690	rs9268450	G	A
	6	32349494	rs9268452	A	G
	6	32349571	rs9268453	T	C
	6	32349711	rs9268454	A	G
	6	32349946	rs9268456	C	A
	6	32350036	rs9268457	A	G
	6	32350107	rs3117102	C	T
	6	32350384	rs9268458	C	A
	6	32350776	rs9268459	G	A
	6	32351901	rs9268461	C	A
	6	32351991	rs9268462	C	A
	6	32353166	rs9268468	A	G
	6	32354644	rs3129948	C	A
	6	32357165	rs9268474	T	C
	6	32358231	rs9268475	C	T
	6	32358286	rs3129951	T	C
	6	32358513	rs3117098	G	A
	6	32359121	rs9268477	G	A
	6	32359763	rs3129952	G	C
	6	32360258	rs9268478	G	A
	6	32363844	rs9268480	C	T
	6	32364356	rs9268481	A	G
	6	32364891	rs9279629	GCA	G
	6	32365580	rs3129954	A	G
	6	32365840	rs3129955	T	C
	6	32367722	rs2294880	A	G
	6	32367777	rs9268482	A	T
	6	32367847	rs3817966	T	C
	6	32368087	rs3817963	T	C
	6	32368314	rs3817962	C	A
	6	32368593	rs3129957	A	G
	6	32370616	rs2076525	T	C
	6	32370684	rs2076524	A	G
	6	32371179	rs2076522	G	C
	6	32371269	rs2076520	C	T
	6	32371619	rs3793126	A	G
	6	32374131	rs9268491	C	G
	6	32374622	rs3763307	A	T
	6	32375280	rs9268492	C	G
	6	32375330	rs9268493	G	A
	6	32375352	rs9268494	A	C
	6	32375371	rs9268495	A	T
	6	32375374	rs9268496	G	A
	6	32375424	rs9268497	G	A
	6	32375695	rs9268499	G	A
	6	32376176	rs3763311	C	T
	6	32376746	rs3763316	C	T
	6	32378940	rs3129961	C	T
	6	32378945	rs9268514	T	A
	6	32379489	rs9268516	C	T
	6	32380717	rs3129964	C	G
	6	32414273	rs3129890	T	C
	6	32603487	rs3104367	T	C
	6	32603968	rs3104364	A	G
	6	32604000	rs3104363	G	T
	6	32604372	rs9272346	G	A
	6	32604410	rs9272350	T	A
	6	32604515	rs9272355	G	C
	6	32604522	rs9272357	C	A
	6	32605043	rs9272416	C	T
	6	32605207	rs3187964	C	G
	6	32605257	rs1047989	C	A
	6	32605274	rs1130034	T	A,C,G
	6	32605380	rs9272441	T	G
	6	32605400	rs9272442	C	T
	6	32605437	rs7751376	C	A,G,T
	6	32605525	rs9272454	C	T
	6	32605708	rs9272468	G	A
	6	32605738	rs9272473	G	A
	6	32605754	rs9272474	T	A
	6	32605920	rs9272482	G	A
	6	32605943	rs9272484	G	A
	6	32606085	rs9272494	A	T
	6	32606176	rs9272497	A	T
	6	32625869	rs9273349	T	A,C,G
	6	32626311	rs6906021	T	C
	6	32657255	rs3129713	C	T
	6	32658079	rs7775228	T	C
	6	32658935	rs116321448	A	G
	6	32687973	rs9275698	A	G
	6	32700761	rs2858883	T	C
	6	32701295	rs2859088	C	T
	6	32709964	rs4394270	T	C
	6	32709990	rs4496840	C	T
	6	32710010	rs4403295	G	T
	6	32957389	rs58300362	C	A
	6	32961361	rs9500927	G	A
	6	32962882	rs11757367	G	A
	6	33024814	rs72873911	T	C
	6	33024823	rs67643877	T	C
	6	33024908	rs56301606	T	C
	6	33024972	rs58083473	A	G
	6	33025044	rs55752341	A	G
	6	33025050	rs56064519	A	G
	6	33025174	rs9380335	C	G
	6	33025386	rs17220829	G	A
	6	33025671	rs4604307	C	G
	6	33025712	rs7775838	C	T
	6	33025740	rs7757860	T	C
	6	33026084	rs7742205	G	A
	6	33026087	rs7741912	C	G
	6	33026169	rs2894313	G	A
	6	33026185	rs17220885	G	A
	6	33026214	rs35144340	G	GA
	6	33026246	rs2395309	A	G
	6	33026316	rs2395310	C	T
	6	33026388	rs34889247	C	A
	6	33026423	rs73415237	C	T
	6	33026433	rs73415239	T	C
	6	33026517	rs67632751	C	T
	6	33026524	rs73415240	T	C
	6	33026540	rs72873917	G	A
	6	33026553	rs34937821	G	A
	6	33026604	rs34687999	C	T
	6	33026606	rs35593095	A	G
	6	33026673	rs72873920	G	T
	6	33026697	rs67144300	T	G
	6	33028758	rs73738011	A	G
	6	33028830	rs67047708	C	T
	6	33028988	rs66720176	T	C
	6	33029009	rs66780929	A	G
	6	33029035	rs67214734	A	G
	6	33029125	rs72873924	G	A
	6	33029137	rs73738013	C	T
	6	33029148	rs9885608	T	C
	6	33029205	rs73415247	C	T
	6	33029216	rs114788682	A	T
	6	33029255	rs72873927	G	T
	6	33029276	rs67022713	T	C
	6	33029326	rs72873929	T	A
	6	33029392	rs111509059	T	C
	6	33029409	rs67475104	T	G
	6	33029456	rs72873931	G	A
	6	33029460	rs72873932	A	G
	6	33029491	rs72873933	G	A
	6	33029506	rs112752977	A	G
	6	33029511	rs113637139	G	A
	6	33029514	rs113457518	T	G
	6	33029599	rs59342333	G	A
	6	33029639	rs60461436	C	A
	6	33029668	rs59423236	C	T
	6	33029687	rs73738024	T	C
	6	33029690	rs73738027	C	T
	6	33029729	rs6923131	G	A
	6	33029775	rs72873934	A	G
	6	33029776	rs200359273	G	GC
	6	33029776	rs72873935	G	C
	6	33029827	rs55950816	G	C
	6	33029925	rs116108798	A	G
	6	33029926	rs114620642	A	G
	6	33029930	rs80087810	A	G
	6	33029937	rs55763051	C	T
	6	33030099	rs56348503	G	A
	6	33030441	rs9469325	C	A
	6	33030449	rs72873936	T	C
	6	33030470	rs67408908	G	T
	6	33030484	rs66468857	T	A
	6	33030511	rs67396419	C	G
	6	33030585	rs67012664	C	T
	6	33030620	rs67934954	T	G
	6	33030730	rs67635640	G	A
	6	33030755	rs67714479	T	C
	6	33030761	rs144544991	C	CATTT
	6	33030787	rs67511993	T	C
	6	33030875	rs72873939	A	G
	6	33030883	rs72873941	C	T
	6	33030931	rs200131742	TA	T
	6	33030945	rs201122264	GA	G
	6	33031103	rs67510472	A	G
	6	33031250	rs112045606	G	A
	6	33031261	rs112315157	G	A
	6	33031287	rs9469326	T	G
	6	33031315	rs73415265	T	C
	6	33031612	rs35449774	C	T
	6	33031677	rs35953215	G	A
	6	33031689	rs34218937	T	C
	6	33031691	rs34740152	G	C
	6	33031767	rs36030764	G	A
	6	33031809	rs66948925	T	C
	6	33031819	rs66636430	C	T
	6	33031920	rs200091412	A	AG
	6	33031934	rs72873946	C	T
	6	33031986	rs66882283	A	C
	6	33031994	rs67514692	T	C
	6	33032096	rs17220899	T	C
	6	33032122	rs138618673	T	TA
	6	33032159	rs17220913	A	C
	6	33032174	rs17214512	A	G
	6	33032188	rs17214519	G	A
	6	33032206	rs17214526	T	C
	6	33032272	rs17214533	C	T
	6	33032277	rs17214540	A	G
	6	33032347	rs17220927	T	G
	6	33032358	rs17220934	A	T
	6	33032430	rs17214555	A	C
	6	33032585	rs17214562	A	C
	6	33032600	rs17214567	A	G
	6	33032623	rs17220948	G	A
	6	33032627	rs2071366	A	G
	6	33032636	rs17220961	A	G
	6	33032663	rs17220968	G	A
	6	33032668	rs17214573	A	G
	6	33032692	rs17214580	C	T
	6	33032698	rs17214587	G	T
	6	33032703	rs17214594	C	T
	6	33032788	rs2071365	C	A,T
	6	33032822	rs1042926	G	A
	6	33032831	rs1042920	G	A
	6	33032865	rs1042901	A	C,G,T
	6	33032905	rs1042872	T	C
	6	33032920	rs361527	G	12-mer
	6	33032968	rs8486	G	A,C,T
	6	33032975	rs7905	T	C
	6	33033022	rs3077	A	G
	6	33033055	rs1042688	A	T
	6	33033058	rs3211475	T	C
	6	33033146	rs35188681	T	C
	6	33033170	rs36030612	T	C
	6	33033235	rs34742617	G	C
	6	33033266	rs72867687	T	A
	6	33033267	rs72867689	G	A
	6	33033287	rs67597807	G	C
	6	33033313	rs66951571	G	T
	6	33033351	rs7751953	G	T
	6	33033357	rs72500558	C	G
	6	33033388	rs67476218	A	C
	6	33033390	rs67786321	A	T
	6	33033484	rs67640541	C	T
	6	33033494	rs72500559	C	G
	6	33033507	rs73739618	C	T
	6	33033520	rs72867692	T	A
	6	33033630	rs67733930	C	T
	6	33033639	rs73400009	G	A
	6	33033668	rs151124723	G	GCTT
	6	33033710	rs73739621	T	C
[truncated: 1,504 more rows]
