# Supplementary material for: 17q21 asthma-risk variants switch CTCF binding and regulate IL-2 production by T cells
Source: Nat Commun. 2016 Nov 16;7:13426. doi: 10.1038/ncomms13426 (PMC5116091; doi:10.1038/ncomms13426)
Supplement: Supplementary Data 2 — Supplementary Dataset 2A: Analysis of publically available DNase-Seq datasets (ENCODE Project Consortium; see Methods), DNase hypersensitivity sites (DHS) in 17q21 locus in primary cell types (n=212), fetal tissues (n=279) and cell lines (n=107); in alphabetical order. Name of cell type/tissue, sample title (as obtained from ENCODE master file) of unique tracks used for the grouping, total number of DHS genome-wide and in the 17q21 locus of each track. Supplementary Dataset 2B: DNase hypersensitivity sites (DHS) in 17q21 locus in primary cell types (immune cell types used in analysis (n=10) printed in bold), fetal tissues and cell lines; ordered by number of DHS in 17q21 locus. Number of unique tracks used for merging cells and tissue of similar origin, average number of DHS genome-wide and in the 17q21 locus, and number of DHS overlapping with 17q21 SNPs (Fig. 1). Supplementary Dataset 2C: Average number of DNase hypersensitivity sites (DHS) in asthma-associated loci (n=75) in primary cell types (immune cell types used for analysis (n=10) printed in bold), fetal tissues and cell lines (see Methods). Loci are named by a prominent lead SNP and ordered by the calculated ratio of immune versus non-immune cell types; cell types in alphabetical order. [file ncomms13426-s3.xlsx]

## Sheet: 2A
Supplementary Dataset 2A. Analysis of publically available DNase-Seq datasets (ENCODE Project Consortium; see Methods), DNase hypersensitivity sites (DHS) in
	17q21 locus in primary cell types (n=212), fetal tissues (n=279) and cell lines (n=107); in alphabetical order. Name of cell type/tissue, sample title (as obtained from
	ENCODE master file) of unique tracks used for the grouping, total number of DHS genome-wide and in the 17q21 locus of each track.
	Cell type or tissue (group name)	Sample title (obtained from ENCODE master file)	DHS genome-wide	DHS in 17q21 locus **
	Amniotic epithelial cells	HAEpiC-DS12663	258482	39
	Amniotic epithelial cells	HAEpiC-DS12673	253993	35
	Aortic adventitial fibroblasts	AoAF-DS13513	214489	24
	Aortic adventitial fibroblasts	AoAF-DS13523	224168	23
	Astrocytes	HAc-DS14765	231197	27
	Astrocytes	HAc-DS14770	194994	23
	Astrocytes	HAh-DS15192	259294	31
	Astrocytes	HAh-DS15202	231377	24
	Astrocytes	HAsp-DS14790	251490	25
	Astrocytes	HAsp-DS14794	225989	24
	Astrocytes	NHA-DS12800	246721	24
	Astrocytes	NHA-DS12805	206072	25
	B cells	CD19-DS17186	122910	47
	B cells	CD19-DS17281	111460	50
	B cells	CD19-DS17440	114984	52
	B cells	CD20-DS17371	222477	41
	B cells	CD20-DS17541	138789	58
	B cells	CD20-DS18208	131909	59
	Blood microvascular endothelial cells	HMVEC_dBlAd-DS13329	210686	21
	Blood microvascular endothelial cells	HMVEC_dBlAd-DS13337	205904	20
	Blood microvascular endothelial cells	HMVEC_dLyAd-DS13256	170685	23
	Blood microvascular endothelial cells	HMVEC_dLyAd-DS13261	162792	19
	Blood microvascular endothelial cells	HMVEC_dNeo-DS12929	186986	17
	Blood microvascular endothelial cells	HMVEC_dNeo-DS12937	180984	20
	Blood microvascular endothelial cells (lung derived)	HMVEC_LBl-DS13372	216243	18
	Blood microvascular endothelial cells (lung derived)	HMVEC_LBl-DS13375	198617	17
	Brain microvascular endothelial cells	HBMEC-DS13806	217766	27
	Brain microvascular endothelial cells	HBMEC-DS13817	254940	30
	Brain vascular pericytes	HBVP-DS14834	264939	25
	Brain vascular smooth muscle cells	HBVSMC-DS14845	208588	26
	Brain vascular smooth muscle cells	HBVSMC-DS14860	207383	17
	Bronchial epithelial cells (BEC)	NHBE_RA-DS11959	206052	32
	Bronchial epithelial cells (BEC)	NHBE_RA-DS11969	191959	32
	Cardiac fibroblasts	HCF-DS12491	216472	21
	Cardiac fibroblasts	HCF-DS12501	227062	27
	Cardiac fibroblasts	HCFaa-DS13480	234383	22
	Cardiac fibroblasts	HCFaa-DS13484	221282	16
	Cardiac myocytes	HCM-DS12589	210319	19
	Cardiac myocytes	HCM-DS12599	248563	28
	CD3+ T cells *	CD3_CordBlood-DS17702	106424	53
	CD3+ T cells *	CD3_CordBlood-DS17706	114817	45
	CD3+ T cells *	CD3-DS11148	84250	48
	CD3+ T cells *	CD3-DS16834	133921	69
	CD3+ T cells *	CD3-DS17198	121716	69
	CD3+ T cells *	CD3-DS17534	120488	63
	CD34+ cells	CD34-DS11202	156100	33
	CD34+ cells	CD34-DS11666	170887	34
	CD34+ cells	CD34-DS12274	187144	40
	CD34+ cells	CD34-DS12336	162461	36
	CD34+ cells	CD34-DS12339	151146	30
	CD34+ cells	CD34-DS12734	178420	37
	CD34+ cells	CD34-DS12771	152790	41
	CD34+ cells	CD34-DS12774	175406	37
	CD34+ cells	CD34-DS12785	185488	39
	CD34+ cells	CD34-DS13196	164460	33
	CD34+ cells	CD34-DS13199	148010	34
	CD34+ cells	CD34-DS14040	154490	38
	CD34+ cells	CD34-DS14129	171584	35
	CD34+ cells	CD34-DS14197	162221	34
	CD34+ cells	CD34-DS14206	155421	31
	CD34+ cells	CD34-DS16814	205890	48
	CD34+ cells	CD34-DS17112	169023	36
	CD4+ naïve T cells	CD4pos_N-DS14108	104757	67
	CD4+ naïve T cells	CD4pos_N-DS15241	112691	61
	CD4+ primary T cells *	CD4-DS15947	124669	53
	CD4+ primary T cells *	CD4-DS16955	124567	64
	CD4+ primary T cells *	CD4-DS17175	117858	63
	CD4+ primary T cells *	CD4-DS17212	143940	82
	CD4+ primary T cells *	CD4-DS17329	118538	64
	CD4+ primary T cells *	CD4-DS17881	121706	49
	CD8+ T cells	CD8-DS16012	124099	70
	CD8+ T cells	CD8-DS16962	133266	60
	CD8+ T cells	CD8-DS17203	124572	76
	CD8+ T cells	CD8-DS17332	108905	70
	CD8+ T cells	CD8-DS17885	114186	65
	Choroid plexus epithelial cells	HCPEpiC-DS12447	267753	34
	Choroid plexus epithelial cells	HCPEpiC-DS12457	236411	29
	Conjunctival fibroblast	HConF-DS11637	211867	20
	Conjunctival fibroblast	HConF-DS11642	199405	19
	Dermal fibroblasts	NHDF_Ad-DS12855	281371	25
	Dermal fibroblasts	NHDF_Ad-DS12863	288809	26
	Dermal fibroblasts	NHDF_Neo-DS11918	228433	21
	Dermal fibroblasts	NHDF_Neo-DS11923	240920	23
	Dermal microvascular endothelial cells	HMVEC_dAd-DS12952	131768	9
	Dermal microvascular endothelial cells	HMVEC_dAd-DS12957	160720	11
	Dermal microvascular endothelial cells	HMVEC_dBlNeo-DS13233	202620	19
	Dermal microvascular endothelial cells	HMVEC_dBlNeo-DS13242	214283	19
	Epidermal keratinocytes	NHEK-DS11474	184655	26
	Epidermal keratinocytes	NHEK-DS11476	192267	27
	Epidermal keratinocytes	wgEncodeOpenChromDnaseNhek	200797	40
	Esophageal epithelial cells	HEEpiC-DS12763	258684	33
	Esophageal epithelial cells	HEEpiC-DS12768	226493	33
	Fibroblasts	GM04503D-DS18637	254114	25
	Fibroblasts	GM04503D-DS18640	236114	27
	Fibroblasts	GM04504A-DS18973	241248	23
	Fibroblasts	GM04504A-DS18975	239567	24
	Gastric mucosa	Gastric_Mucosa-DS20260	225013	51
	Gastric mucosa	Gastric_Mucosa-DS20748	202447	33
	Gingival fibroblasts	HGF-DS11738	185889	18
	Gingival fibroblasts	HGF-DS11752	189032	14
	Gum tissue fibroblasts	AG09319-DS12286	184998	18
	Gum tissue fibroblasts	AG09319-DS12291	184591	14
	Heart tissue	Heart-DS20383	212644	26
	Iris pigment epithelial cells	HIPEpiC-DS12684	284533	28
	Iris pigment epithelial cells	HIPEpiC-DS12689	292052	25
	Lung fibroblasts	HPF-DS13380	214583	20
	Lung fibroblasts	HPF-DS13390	200685	18
	Lung fibroblasts	NHLF-DS12829	263408	23
	Lung fibroblasts	NHLF-DS12834	229654	24
	Lymphatic microvascular endothelial cells	HMVEC_dLyNeo-DS13146	195084	20
	Lymphatic microvascular endothelial cells	HMVEC_dLyNeo-DS13150	195596	17
	Lymphatic microvascular endothelial cells (lung derived)	HMVEC_LLy-DS13185	183694	17
	Lymphatic microvascular endothelial cells (lung derived)	HMVEC_LLy-DS13193	170635	17
	Mammary epithelial cells	HMEC-DS13921	184269	23
	Mammary epithelial cells	HMEC-DS8680	180105	23
	Mammary epithelial cells	vHMEC-DS18406	213890	31
	Mammary epithelial cells	vHMEC-DS18438	211487	26
	Mammary epithelial cells	wgEncodeOpenChromDnaseHmec	344204	60
	Mammary fibroblasts	HMF-DS13363	227877	25
	Mammary fibroblasts	HMF-DS13368	241303	27
	Marrow stromal cells	HS27a-DS16602	204602	21
	Marrow stromal cells	HS5-DS16597	226005	33
	Mesenchymal stem cells (H1 derived)	MSC-DS20514	278237	20
	Mesenchymal stem cells (H1 derived)	MSC-DS20518	227074	20
	Mesenchymal stem cells (H1 derived)	MSC-DS20671	210267	25
	Mesenchymal stem cells (H1 derived)	MSC-DS21042	228391	23
	Mesendoderm cultured cells (H1 derived)	Mesendoderm-DS18732	219571	24
	Mesendoderm cultured cells (H1 derived)	Mesendoderm-DS19310	258507	30
	Monocytes	CD14-DS16508	212246	37
	Monocytes	CD14-DS17215	154784	26
	Monocytes	CD14-DS17391	125230	21
	Monocytes	CD14-DS17889	140861	23
	Monocytes	CD14-DS18065	169326	26
	Neuronal progenitor cultured cells (H1 derived)	NPC-DS18739	139124	21
	Neuronal progenitor cultured cells (H1 derived)	NPC-DS20153	176242	20
	NK cells	CD56-DS16376	139295	57
	NK cells	CD56-DS17189	128883	50
	NK cells	CD56-DS17443	108784	49
	Non-pigment ciliary epithelial cells	HNPCEpiC-DS12467	269225	28
	Non-pigment ciliary epithelial cells	HNPCEpiC-DS12471	222945	25
	Ovary tissue	Ovary-DS20827	194588	22
	Pancreas tissue	Pancreas-DS20753	189361	37
	Pancreas tissue	Pancreas-DS20842	200172	33
	Periodontal ligament fibroblasts	HPdLF-DS13569	202167	21
	Periodontal ligament fibroblasts	HPdLF-DS13573	220015	20
	Pulmonary artery endothelial cells	HPAEC-DS12916	158790	15
	Pulmonary artery fibroblasts	HPAF-DS13411	240676	30
	Pulmonary artery fibroblasts	HPAF-DS13416	214416	20
	Renal endothelial cells	HRGEC-DS13705	182281	17
	Renal endothelial cells	HRGEC-DS13716	178855	15
	Renal epithelial cells	HRCE-DS10662	234883	30
	Renal epithelial cells	HRCE-DS10666	244571	27
	Renal epithelial cells	HRE-DS10631	228830	32
	Renal epithelial cells	HRE-DS10641	240528	33
	Renal proximal tubule epithelial cells	RPTEC-DS14061	215927	20
	Renal proximal tubule epithelial cells	RPTEC-DS14065	225128	21
	Retinal pigment epithelial cells	HRPEpiC-DS12568	256447	21
	Retinal pigment epithelial cells	HRPEpiC-DS12583	282843	23
	Skeletal muscle cells	HSMM_D-DS15538	310296	32
	Skeletal muscle cells	HSMM_D-DS15542	285704	22
	Skeletal muscle cells	HSMM-DS14426	287942	22
	Skeletal muscle cells	HSMM-DS14430	285572	26
	Skeletal muscle cells	Psoas_Muscle-DS20325	203485	23
	Skeletal muscle cells	SKMC-DS11939	265175	28
	Skeletal muscle cells	SKMC-DS11949	262686	31
	Skeletal muscle cells	wgEncodeOpenChromDnaseHsmm	205571	26
	Skeletal muscle cells	wgEncodeOpenChromDnaseHsmmt	223138	21
	Skin fibroblasts	AG10803-DS12374	232609	21
	Skin fibroblasts	AG10803-DS12384	220125	23
	Skin fibroblasts	BJ-DS10018	218577	22
	Skin fibroblasts	BJ-DS10081	210687	21
	Skin fibroblasts	HFF_MyC-DS15073	187004	27
	Skin fibroblasts	HFF_MyC-DS15079	269783	31
	Skin fibroblasts	HFF-DS15115	247544	30
	Skin fibroblasts	HFF-DS15119	228514	29
	Skin fibroblasts	Skin_Fibroblasts-DS18224	321715	34
	Skin fibroblasts	Skin_Fibroblasts-DS18229	289323	30
	Skin fibroblasts	Skin_Fibroblasts-DS18252	273885	31
	Skin fibroblasts	Skin_Fibroblasts-DS18256	261980	32
	Skin keratinocytes	Skin_Keratinocytes-DS18692	259688	40
	Skin keratinocytes	Skin_Keratinocytes-DS18695	248115	38
	Skin keratinocytes	Skin_Keratinocytes-DS18714	233019	34
	Skin keratinocytes	Skin_Keratinocytes-DS18718	243192	36
	Skin melanocytes	Skin_Melanocytes-DS18590	217187	20
	Skin melanocytes	Skin_Melanocytes-DS18601	237348	25
	Skin melanocytes	Skin_Melanocytes-DS18668	203004	21
	Skin melanocytes	Skin_Melanocytes-DS19662	179179	21
	Small airway epithelial cells	SAEC-DS10514	217922	37
	Small airway epithelial cells	SAEC-DS10518	246080	39
	Small bowel mucosa	Small_Bowel_Mucosa-DS20770	205217	50
	TH1 cells	Adult_Th1	341158	80
	TH1 cells	hTH1-DS17592	104516	51
	TH1 cells	hTH1-DS17593	150368	64
	TH1 cells	hTH1-DS18015	138928	76
	TH1 cells	hTH1-DS7840	112168	63
	TH1 cells	iTH1-DS18018	163381	70
	TH17 cells	hTH17-DS11039	99336	50
	TH2 cells	hTH2-DS17597	158083	67
	TH2 cells	hTH2-DS18057	130479	56
	TH2 cells	hTH2-DS7842	120910	68
	TH2 cells	iTH2-DS17603	163261	77
	Toe fibroblasts	AG09309-DS12352	256326	25
	Toe fibroblasts	AG09309-DS12357	211656	24
	TREG cells	hTR-DS14702	157354	71
	TREG cells	hTR-DS17589	200402	85
	Trophoblast cultured cells (H1 derived)	Trophoblast-DS18736	156571	22
	Trophoblast cultured cells (H1 derived)	Trophoblast-DS19317	178923	29
	Umbilical vein endothelial cells (HUVEC)	HUVEC-DS10060	157032	14
	Umbilical vein endothelial cells (HUVEC)	HUVEC-DS13475	172355	15
	Umbilical vein endothelial cells (HUVEC)	wgEncodeOpenChromDnaseHuvec	190575	25
	Villous mesenchymal fibroblast cells	HVMF-DS13977	234481	27
	Villous mesenchymal fibroblast cells	HVMF-DS13981	221750	29
	Fetal adrenal tissue	fAdrenal-DS12528	239260	20
	Fetal adrenal tissue	fAdrenal-DS15123	237417	17
	Fetal adrenal tissue	fAdrenal-DS17319	188785	18
	Fetal adrenal tissue	fAdrenal-DS17677	171942	13
	Fetal adrenal tissue	fAdrenal-DS19395	204599	18
	Fetal adrenal tissue	fAdrenal-DS19583	227942	16
	Fetal adrenal tissue	fAdrenal-DS20343	248414	17
	Fetal brain tissue	fBrain-DS11872	224908	17
	Fetal brain tissue	fBrain-DS11877	233453	21
	Fetal brain tissue	fBrain-DS14464	242866	13
	Fetal brain tissue	fBrain-DS14717	254590	11
	Fetal brain tissue	fBrain-DS14718	237507	13
	Fetal brain tissue	fBrain-DS14803	217868	14
	Fetal brain tissue	fBrain-DS14815	221266	12
	Fetal brain tissue	fBrain-DS15453	244347	18
	Fetal brain tissue	fBrain-DS16302	212268	19
	Fetal brain tissue	fBrain-DS20221	269189	13
	Fetal brain tissue	fBrain-DS20226	235312	15
	Fetal brain tissue	fBrain-DS20231	221164	17
	Fetal brain tissue	fBrain-DS20780	254310	20
	Fetal fibroblasts	AG04449-DS12319	214387	27
	Fetal fibroblasts	AG04449-DS12329	212307	24
	Fetal heart tissue	fHeart-DS12531	225000	21
	Fetal heart tissue	fHeart-DS12810	271123	26
	Fetal heart tissue	fHeart-DS15643	208559	24
	Fetal heart tissue	fHeart-DS15839	269385	27
	Fetal heart tissue	fHeart-DS16018	228562	21
	Fetal heart tissue	fHeart-DS16146	235849	23
	Fetal heart tissue	fHeart-DS16500	245587	24
	Fetal heart tissue	fHeart-DS16582	247095	25
	Fetal heart tissue	fHeart-DS16621	233123	24
	Fetal heart tissue	fHeart-DS16819	278526	27
	Fetal heart tissue	fHeart-DS19427	278026	26
	Fetal heart tissue	fHeart-DS19431	259866	26
	Fetal kidney tissue	fKidney_L-DS16446	237076	29
	Fetal kidney tissue	fKidney_L-DS16579	261475	31
	Fetal kidney tissue	fKidney_L-DS16805	290524	49
	Fetal kidney tissue	fKidney_L-DS17140	227089	26
	Fetal kidney tissue	fKidney_L-DS18466	256181	31
	Fetal kidney tissue	fKidney_L-DS20920	312502	44
	Fetal kidney tissue	fKidney_L-DS20953	307412	45
	Fetal kidney tissue	fKidney_L-DS21344	267940	53
	Fetal kidney tissue	fKidney_R-DS15651	265765	42
	Fetal kidney tissue	fKidney_R-DS16441	254362	31
	Fetal kidney tissue	fKidney_R-DS16801	292195	43
	Fetal kidney tissue	fKidney_R-DS17144	235190	34
	Fetal kidney tissue	fKidney_R-DS18463	243750	35
	Fetal kidney tissue	fKidney_R-DS20917	283050	47
	Fetal kidney tissue	fKidney_R-DS20951	277275	47
	Fetal kidney tissue	fKidney_R-DS21044	216284	36
	Fetal kidney tissue	fKidney_R-DS21340	270388	42
	Fetal kidney tissue	fKidney-DS10986	266759	26
	Fetal kidney tissue	fKidney-DS12635	225491	32
	Fetal kidney tissue	fKidney-DS16139	281020	44
	Fetal kidney tissue	fKidney-DS16837	241597	28
	Fetal kidney tissue	fKidney-DS17068	235705	29
	Fetal kidney tissue	fKidney-DS17522	289955	32
	Fetal kidney tissue	fKidney-DS17753	219447	31
	Fetal kidney tissue	fKidney-DS20564	246375	33
	Fetal kidney tissue	fKidney-DS20786	275125	45
	Fetal kidney tissue	fKidney-DS20987	227064	35
	Fetal kidney tissue	fKidney-DS20988	259876	34
	Fetal kidney tissue	fKidney-DS21096	311948	45
	Fetal large intestine tissue	fIntestine_Lg-DS16027	199028	32
	Fetal large intestine tissue	fIntestine_Lg-DS16164	217553	33
	Fetal large intestine tissue	fIntestine_Lg-DS16563	229851	34
	Fetal large intestine tissue	fIntestine_Lg-DS17094	229118	29
	Fetal large intestine tissue	fIntestine_Lg-DS17157	216931	32
	Fetal large intestine tissue	fIntestine_Lg-DS17313	114101	37
	Fetal large intestine tissue	fIntestine_Lg-DS17422	193211	28
	Fetal large intestine tissue	fIntestine_Lg-DS17462	222892	38
	Fetal large intestine tissue	fIntestine_Lg-DS17502	111613	54
	Fetal large intestine tissue	fIntestine_Lg-DS17647	237118	38
	Fetal large intestine tissue	fIntestine_Lg-DS17748	200602	26
	Fetal large intestine tissue	fIntestine_Lg-DS17785	216036	42
	Fetal large intestine tissue	fIntestine_Lg-DS17841	358040	57
	Fetal large intestine tissue	fIntestine_Lg-DS17990	245075	39
	Fetal large intestine tissue	fIntestine_Lg-DS18499	228192	30
	Fetal lung fibroblasts	AG04450-DS12255	201391	27
	Fetal lung fibroblasts	AG04450-DS12270	192559	22
	Fetal lung fibroblasts	WI_38_TAM-DS14323	258089	29
	Fetal lung fibroblasts	WI_38_TAM-DS14328	212246	27
	Fetal lung fibroblasts	WI_38-DS14315	212805	19
	Fetal lung fibroblasts	WI_38-DS14320	188762	19
	Fetal lung tissue	fLung_L-DS15637	250704	22
	Fetal lung tissue	fLung_L-DS16570	249920	24
	Fetal lung tissue	fLung_L-DS17105	249830	25
	Fetal lung tissue	fLung_L-DS17154	272229	23
	Fetal lung tissue	fLung_L-DS17464	251021	29
	Fetal lung tissue	fLung_L-DS17674	256668	27
	Fetal lung tissue	fLung_L-DS17739	231938	35
	Fetal lung tissue	fLung_L-DS17835	202511	24
	Fetal lung tissue	fLung_L-DS17959	246599	26
	Fetal lung tissue	fLung_L-DS18170	298414	42
	Fetal lung tissue	fLung_L-DS18421	262423	27
	Fetal lung tissue	fLung_L-DS18487	278850	18
	Fetal lung tissue	fLung_L-DS21334	244734	27
	Fetal lung tissue	fLung_R-DS15632	224177	21
	Fetal lung tissue	fLung_R-DS16566	241400	21
	Fetal lung tissue	fLung_R-DS16790	270372	43
	Fetal lung tissue	fLung_R-DS17101	252769	22
	Fetal lung tissue	fLung_R-DS17162	236762	22
	Fetal lung tissue	fLung_R-DS17670	288965	38
	Fetal lung tissue	fLung_R-DS17831	285265	30
	Fetal lung tissue	fLung_R-DS17954	264896	30
	Fetal lung tissue	fLung_R-DS18418	263746	22
	Fetal lung tissue	fLung_R-DS18492	276689	25
	Fetal lung tissue	fLung_R-DS21328	262453	29
	Fetal lung tissue	fLung-DS12646	208762	25
	Fetal lung tissue	fLung-DS12817	287861	31
	Fetal lung tissue	fLung-DS13507	264039	29
	Fetal lung tissue	fLung-DS13985	260023	27
	Fetal lung tissue	fLung-DS14666	221321	27
	Fetal lung tissue	fLung-DS14724	270963	30
	Fetal lung tissue	fLung-DS14751	263458	19
	Fetal lung tissue	fLung-DS14809	210774	23
	Fetal lung tissue	fLung-DS14820	234213	20
	Fetal lung tissue	fLung-DS15227	228533	25
	Fetal lung tissue	fLung-DS15461	264761	25
	Fetal lung tissue	fLung-DS15573	234527	19
	Fetal muscle tissue	fMuscle_arm-DS17432	262089	19
	Fetal muscle tissue	fMuscle_arm-DS17765	406263	42
	Fetal muscle tissue	fMuscle_arm-DS17825	266958	26
	Fetal muscle tissue	fMuscle_arm-DS17848	267476	26
	Fetal muscle tissue	fMuscle_arm-DS18080	306683	26
	Fetal muscle tissue	fMuscle_arm-DS18176	238043	25
	Fetal muscle tissue	fMuscle_arm-DS18379	192450	25
	Fetal muscle tissue	fMuscle_arm-DS18452	239163	23
	Fetal muscle tissue	fMuscle_arm-DS18473	236430	22
	Fetal muscle tissue	fMuscle_arm-DS18559	238326	19
	Fetal muscle tissue	fMuscle_arm-DS18992	199180	22
	Fetal muscle tissue	fMuscle_arm-DS19051	205604	17
	Fetal muscle tissue	fMuscle_arm-DS19053	224777	25
	Fetal muscle tissue	fMuscle_arm-DS19270	254472	20
	Fetal muscle tissue	fMuscle_arm-DS19295	261040	22
	Fetal muscle tissue	fMuscle_arm-DS19380	262039	22
	Fetal muscle tissue	fMuscle_arm-DS19439	188681	18
	Fetal muscle tissue	fMuscle_arm-DS19646	224368	15
	Fetal muscle tissue	fMuscle_back-DS17767	304941	31
	Fetal muscle tissue	fMuscle_back-DS17850	286323	23
	Fetal muscle tissue	fMuscle_back-DS18083	315067	35
	Fetal muscle tissue	fMuscle_back-DS18377	223390	26
	Fetal muscle tissue	fMuscle_back-DS18454	257441	25
	Fetal muscle tissue	fMuscle_back-DS18468	258750	21
	Fetal muscle tissue	fMuscle_back-DS18842	240033	27
	Fetal muscle tissue	fMuscle_back-DS19117	206932	17
	Fetal muscle tissue	fMuscle_back-DS19384	270166	23
	Fetal muscle tissue	fMuscle_back-DS19441	247335	23
	Fetal muscle tissue	fMuscle_back-DS19648	318211	28
	Fetal muscle tissue	fMuscle_back-DS20244	243554	21
	Fetal muscle tissue	fMuscle_back-DS20789	250916	27
	Fetal muscle tissue	fMuscle_back-DS21048	235973	17
	Fetal muscle tissue	fMuscle_leg-DS17429	249673	25
	Fetal muscle tissue	fMuscle_leg-DS18386	251317	36
	Fetal muscle tissue	fMuscle_leg-DS18456	236671	23
	Fetal muscle tissue	fMuscle_leg-DS18471	259785	24
	Fetal muscle tissue	fMuscle_leg-DS18844	181791	21
	Fetal muscle tissue	fMuscle_leg-DS19115	244480	17
	Fetal muscle tissue	fMuscle_leg-DS19158	263781	25
	Fetal muscle tissue	fMuscle_leg-DS19272	277079	25
	Fetal muscle tissue	fMuscle_leg-DS19291	270313	20
	Fetal muscle tissue	fMuscle_leg-DS19382	222200	20
	Fetal muscle tissue	fMuscle_leg-DS19436	270484	22
	Fetal muscle tissue	fMuscle_leg-DS19643	264525	22
	Fetal muscle tissue	fMuscle_leg-DS20239	288372	27
	Fetal muscle tissue	fMuscle_leg-DS20797	260053	26
	Fetal muscle tissue	fMuscle_lower_limb-DS18174	332489	35
	Fetal muscle tissue	fMuscle_trunk-DS17827	270215	19
	Fetal muscle tissue	fMuscle_trunk-DS20242	261643	23
	Fetal muscle tissue	fMuscle_trunk-DS20544	242440	22
	Fetal muscle tissue	fMuscle_upper_back-DS19283	218423	16
	Fetal muscle tissue	fMuscle_upper_limb_sk-DS17661	231931	21
	Fetal muscle tissue	fMuscle_upper_trunk-DS17664	276446	24
	Fetal ovary	fOvary-DS17445	175291	31
	Fetal placenta	fPlacenta-DS17639	287200	52
	Fetal placenta	fPlacenta-DS17744	228065	47
	Fetal placenta	fPlacenta-DS19391	240708	52
	Fetal placenta	fPlacenta-DS20346	225737	40
	Fetal placenta	fPlacenta-DS20793	257034	57
	Fetal placenta	fPlacenta-DS21111	277837	52
	Fetal renal cortex	fKidney_renal_cortex_L-DS17550	260167	29
	Fetal renal cortex	fKidney_renal_cortex_L-DS18542	269183	33
	Fetal renal cortex	fKidney_renal_cortex_L-DS18931	220018	32
	Fetal renal cortex	fKidney_renal_cortex_L-DS19257	301966	41
	Fetal renal cortex	fKidney_renal_cortex_R-DS17545	253847	34
	Fetal renal cortex	fKidney_renal_cortex_R-DS18928	246280	32
	Fetal renal cortex	fKidney_renal_cortex_R-DS19254	282614	41
	Fetal renal cortex	fKidney_renal_cortex-DS17307	175158	26
	Fetal renal cortex	fKidney_renal_cortex-DS17387	270509	37
	Fetal renal cortex	fKidney_renal_cortex-DS17455	319483	42
	Fetal renal cortex	fKidney_renal_cortex-DS17756	220328	32
	Fetal renal cortex	fKidney_renal_cortex-DS17804	274440	42
	Fetal renal cortex	fKidney_renal_cortex-DS18428	247676	37
	Fetal renal cortex	fKidney_renal_cortex-DS19388	239419	44
	Fetal renal cortex	fKidney_renal_cortex-DS20018	240500	41
	Fetal renal cortex	fKidney_renal_cortex-DS20024	263619	37
	Fetal renal cortex	fKidney_renal_cortex-DS20445	294348	47
	Fetal renal cortex	fKidney_renal_cortex-DS20568	298780	43
	Fetal renal pelvis	fKidney_renal_pelvis_L-DS17553	253084	39
	Fetal renal pelvis	fKidney_renal_pelvis_L-DS18666	240616	30
	Fetal renal pelvis	fKidney_renal_pelvis_L-DS18964	232285	32
	Fetal renal pelvis	fKidney_renal_pelvis_L-DS19238	270193	39
	Fetal renal pelvis	fKidney_renal_pelvis_R-DS17548	243133	35
	Fetal renal pelvis	fKidney_renal_pelvis_R-DS18663	282071	30
	Fetal renal pelvis	fKidney_renal_pelvis_R-DS18961	239379	34
	Fetal renal pelvis	fKidney_renal_pelvis_R-DS19235	246156	37
	Fetal renal pelvis	fKidney_renal_pelvis-DS17381	288643	34
	Fetal renal pelvis	fKidney_renal_pelvis-DS17451	261684	33
	Fetal renal pelvis	fKidney_renal_pelvis-DS17760	260905	43
	Fetal renal pelvis	fKidney_renal_pelvis-DS18088	169948	24
	Fetal renal pelvis	fKidney_renal_pelvis-DS18431	234406	33
	Fetal renal pelvis	fKidney_renal_pelvis-DS19386	258071	41
	Fetal renal pelvis	fKidney_renal_pelvis-DS20022	286362	46
	Fetal renal pelvis	fKidney_renal_pelvis-DS20027	233092	36
	Fetal renal pelvis	fKidney_renal_pelvis-DS20448	322488	46
	Fetal renal pelvis	fKidney_renal_pelvis-DS20570	297997	43
	Fetal skin	fSkin-DS10987	220690	29
	Fetal skin fibroblasts	fSkin_fibro_abdomen-DS19558	218329	25
	Fetal skin fibroblasts	fSkin_fibro_abdomen-DS19561	236795	30
	Fetal skin fibroblasts	fSkin_fibro_back-DS19174	219997	23
	Fetal skin fibroblasts	fSkin_fibro_back-DS19233	225696	28
	Fetal skin fibroblasts	fSkin_fibro_bicep_L-DS19857	222207	25
	Fetal skin fibroblasts	fSkin_fibro_bicep_L-DS19867	217057	26
	Fetal skin fibroblasts	fSkin_fibro_bicep_R-DS19745	216446	27
	Fetal skin fibroblasts	fSkin_fibro_bicep_R-DS19761	222332	30
	Fetal skin fibroblasts	fSkin_fibro_leg_L_quad-DS20046	247329	29
	Fetal skin fibroblasts	fSkin_fibro_leg_L_quad-DS20056	243893	24
	Fetal skin fibroblasts	fSkin_fibro_leg_R_quad-DS19943	211007	32
	Fetal skin fibroblasts	fSkin_fibro_leg_R_quad-DS19948	235371	31
	Fetal skin fibroblasts	fSkin_fibro_scalp-DS19444	215217	27
	Fetal skin fibroblasts	fSkin_fibro_scalp-DS19449	219626	25
	Fetal skin fibroblasts	fSkin_fibro_upper_back-DS19696	228230	32
	Fetal skin fibroblasts	fSkin_fibro_upper_back-DS19706	263171	28
	Fetal small intestine tissue	fIntestine_Sm-DS16559	241735	33
	Fetal small intestine tissue	fIntestine_Sm-DS16712	178934	31
	Fetal small intestine tissue	fIntestine_Sm-DS16822	250946	34
	Fetal small intestine tissue	fIntestine_Sm-DS16975	222123	27
	Fetal small intestine tissue	fIntestine_Sm-DS17092	223170	34
	Fetal small intestine tissue	fIntestine_Sm-DS17150	210436	33
	Fetal small intestine tissue	fIntestine_Sm-DS17317	196775	33
	Fetal small intestine tissue	fIntestine_Sm-DS17425	121891	49
	Fetal small intestine tissue	fIntestine_Sm-DS17643	228567	33
	Fetal small intestine tissue	fIntestine_Sm-DS17763	228689	35
	Fetal small intestine tissue	fIntestine_Sm-DS17808	242145	41
	Fetal small intestine tissue	fIntestine_Sm-DS17844	237577	44
	Fetal small intestine tissue	fIntestine_Sm-DS18495	217807	28
	Fetal spinal cord	fSpinal_cord-DS18501	292271	26
	Fetal spinal cord	fSpinal_cord-DS19260	221443	17
	Fetal spinal cord	fSpinal_cord-DS20351	262720	19
	Fetal spinal cord	fSpinal_cord-DS20530	245437	19
	Fetal spinal cord	fSpinal_cord-DS20956	215266	22
	Fetal spleen	fSpleen-DS17448	227282	49
	Fetal stomach	fStomach-DS16530	206921	35
	Fetal stomach	fStomach-DS17172	217031	26
	Fetal stomach	fStomach-DS17325	142757	29
	Fetal stomach	fStomach-DS17659	223240	36
	Fetal stomach	fStomach-DS17750	177536	26
	Fetal stomach	fStomach-DS17878	270050	51
	Fetal stomach	fStomach-DS17963	220227	29
	Fetal stomach	fStomach-DS18389	192936	34
	Fetal stomach	fStomach-DS18821	215802	24
	Fetal stomach	fStomach-DS19933	241276	43
	Fetal stomach	fStomach-DS20079	243537	38
	Fetal stomach	fStomach-DS20349	233102	36
	Fetal stomach	fStomach-DS20546	236515	43
	Fetal stomach	fStomach-DS20791	211415	34
	Fetal testes	fTestes-DS18942	226342	29
	Fetal testes	fTestes-DS20170	231064	31
	Fetal thymus	fThymus-DS16490	171022	72
	Fetal thymus	fThymus-DS16841	150724	50
	Fetal thymus	fThymus-DS17323	144746	59
	Fetal thymus	fThymus-DS17474	148201	62
	Fetal thymus	fThymus-DS17875	145658	51
	Fetal thymus	fThymus-DS17876	190176	79
	Fetal thymus	fThymus-DS18382	203865	68
	Fetal thymus	fThymus-DS19287	196719	19
	Fetal thymus	fThymus-DS19675	164434	78
	Fetal thymus	fThymus-DS20335	144632	59
	Fetal thymus	fThymus-DS20341	153966	55
	A549	A549-DS14285	173554	27
	A549	A549-DS14289	153968	20
	A549	wgEncodeOpenChromDnaseA549	160688	29
	BE2C	BE2_C-DS14625	218560	27
	BE2C	BE2_C-DS14635	220932	23
	CACO2	CACO2-DS8235	156653	35
	CACO2	CACO2-DS8416	140069	30
	CMK	CMK-DS12393	167379	49
	HCT116	HCT116-DS13547	144714	20
	HCT116	HCT116-DS13551	144611	20
	HEK293T	HEK293T-DS13691	80885	25
	HEK293T	HEK293T-DS13696	95566	16
	HELA	Hela-DS10011	159166	19
	HELA	Hela-DS8200	171190	18
	HELA	wgEncodeOpenChromDnaseHelas3	181921	28
	HEPG2	HEPG2-DS7764	118570	32
	HEPG2	HEPG2-DS7768	114100	35
	HEPG2	wgEncodeOpenChromDnaseHepg2	214138	55
	HESC	H1_P18-DS18873	223271	28
	HESC	H1_P18-DS19100	153095	19
	HESC	H7_hESC_T14-DS11814	163882	21
	HESC	H7_hESC_T14-DS12147	181918	25
	HESC	H7_hESC_T2-DS14732	208630	29
	HESC	H7_hESC_T5-DS11953	231087	27
	HESC	H7_hESC_T5-DS15665	263665	26
	HESC	H7_hESC_T9-DS15809	245145	38
	HESC	H9_P42-DS18517	216783	23
	HESC	H9_P42-DS18522	183643	25
	HESC	HESC-DS10167	192966	27
	HESC	hESCT0-DS11909	326539	28
	HESC	hESCT0-DS13133	265127	29
	HESC	wgEncodeOpenChromDnaseH1hesc	232751	37
	HL60	HL60-DS11733	178032	32
	HL60	HL60-DS11809	199270	39
	IMR90	IMR90-DS11759	194623	22
	IMR90	IMR90-DS11764	189784	19
	IMR90	IMR90-DS13219	253026	28
	IMR90	IMR90-DS13229	220322	25
	IPS cells	iPS_19_11-DS15153	243074	29
	IPS cells	iPS_19_7-DS15148	215493	31
	IPS cells	iPS_4_7-DS15169	219356	23
	IPS cells	iPS_6_9-DS15164	220747	30
	JURKAT	Jurkat-DS10681	152255	44
	JURKAT	Jurkat-DS12659	194089	54
	K562	K562-DS13204	210649	34
	K562	K562-DS13209	181217	38
	K562	K562-DS13277	178134	25
	K562	K562-DS13282	181433	26
	K562	K562-DS13287	203857	28
	K562	K562-DS13310	164618	42
	K562	K562-DS13906	172247	32
	K562	K562-DS14211	187634	43
	K562	K562-DS14216	183276	35
	K562	K562-DS14245	178075	29
	K562	K562-DS14250	183028	32
	K562	K562-DS14274	176224	32
	K562	K562-DS14279	194682	44
	K562	K562-DS15309	207854	49
	K562	K562-DS15358	191890	49
	K562	K562-DS15363	202756	59
	K562	K562-DS16924	187807	44
	K562	K562-DS16934	183894	34
	K562	K562-DS9764	181544	32
	K562	K562-DS9767	181443	41
	K562	wgEncodeOpenChromDnaseK562	153438	31
	LCL	GM06990-DS7748	121937	67
	LCL	GM06990-DS7784	118460	64
	LCL	GM12864-DS12431	173730	80
	LCL	GM12865-DS12436	179926	80
	LCL	GM12865-DS12442	186974	86
	LCL	GM12878-DS10671	150916	65
	LCL	GM12878-DS9432	150282	70
	LCL	wgEncodeOpenChromDnaseGm12878	168844	61
	LHCNM2	LHCN_M2_D4-DS20534	271246	32
	LHCNM2	LHCN_M2_D4-DS20647	270156	29
	LHCNM2	LHCN_M2-DS20485	244218	24
	LHCNM2	LHCN_M2-DS20548	241195	24
	LNCAP	LNCap-DS14680	232792	30
	LNCAP	LNCap-DS14684	219666	30
	LNCAP	wgEncodeOpenChromDnaseLncap	242546	42
	M059J	M059J-DS20493	273845	29
	M059J	M059J-DS20497	269122	28
	MCF7	MCF7_ER-DS18025	284516	30
	MCF7	MCF7_ER-DS18271	268203	26
	MCF7	MCF7-DS12619	215829	18
	MCF7	MCF7-DS18021	299781	35
	MCF7	MCF7-DS18267	254492	27
	MCF7	MCF7-DS9445	160082	16
	MCF7	wgEncodeOpenChromDnaseMcf7	181064	18
	NB4	NB4-DS12538	170045	44
	NB4	NB4-DS12543	180983	52
	NT2	NT2_D1-DS14564	184600	20
	NT2	NT2_D1-DS14575	228165	28
	PANC1	PANC1-DS9873	150811	17
	PANC1	PANC1-DS9955	151327	18
	PrEC	PrEC-DS12088	200143	29
	PrEC	PrEC-DS12098	209654	31
	RPMI7951	RPMI_7951-DS20904	207826	18
	RPMI7951	RPMI_7951-DS20909	212669	19
	SKNMC	SK_N_MC-DS14408	182372	21
	SKNMC	SK_N_MC-DS14413	187234	21
	SKNSH	SKNSH-DS8476	147479	16
	SKNSH	SKNSH-DS8482	118678	12
	T47D	T_47D-DS19790	185571	35
	T47D	T_47D-DS19794	188392	41
	WERIRB	WERI_Rb1-DS13670	226821	37
	WERIRB	WERI_Rb1-DS13681	228592	34
* Data sets were excluded from downstream analysis (see Methods).
** 17q21 locus (extended to 240 kb): chr17: 37,899,254 - 38,139,253 (hg19).

## Sheet: 2B
Supplementary Dataset 2B. DNase hypersensitivity sites (DHS) in 17q21 locus in primary cell types (immune cell types used in analysis (n=10) printed in bold),
	fetal tissues and cell lines; ordered by number of DHS in 17q21 locus. Number of unique tracks used for merging cells and tissue of similar origin, average
	number of DHS genome-wide and in the 17q21 locus, and number of DHS overlapping with 17q21 SNPs (Fig. 1).
		Frequency	Average no. of	Average no. of	DHS overlapping
	Cell type or tissue	(no. of data sets)	DHS genome-wide	DHS in 17q21 locus **	with 17q21 SNPs
	TREG cells	2	178878	78	5
	CD8+ T cells	5	121006	68.2	5
	TH1 cells	6	168420	67.3333	7
	TH2 cells	4	143183	67	6
	CD4+ naïve T cells	2	108724	64	5
	CD4+ primary T cells *	6	125213	62.5	6
	CD3+ T cells *	6	113603	57.8333	7
	NK cells	3	125654	52	6
	B cells	6	140422	51.1667	7
	TH17 cells	1	99336	50	5
	Small bowel mucosa	1	205217	50	4
	Gastric mucosa	2	213730	42	5
	Small airway epithelial cells	2	232001	38	1
	Amniotic epithelial cells	2	256238	37	1
	Skin keratinocytes	4	246004	37	2
	CD34+ cells	17	167702	36.2353	3
	Pancreas tissue	2	194766	35	2
	Esophageal epithelial cells	2	242588	33	1
	Mammary epithelial cells	5	226791	32.6	3
	Bronchial epithelial cells (BEC)	2	199006	32	0
	Choroid plexus epithelial cells	2	252082	31.5	3
	Epidermal keratinocytes	3	192573	31	4
	Renal epithelial cells	4	237203	30.5	2
	Brain microvascular endothelial cells	2	236353	28.5	1
	Villous mesenchymal fibroblast cells	2	228116	28	3
	Skin fibroblasts	12	246812	27.5833	3
	Marrow stromal cells	2	215304	27	1
	Mesendoderm cultured cells (H1 derived)	2	239039	27	1
	Monocytes	5	160489	26.6	1
	Iris pigment epithelial cells	2	288292	26.5	2
	Non-pigment ciliary epithelial cells	2	246085	26.5	2
	Heart tissue	1	212644	26	2
	Mammary fibroblasts	2	234590	26	2
	Skeletal muscle cells	9	258841	25.6667	6
	Trophoblast cultured cells (H1 derived)	2	167747	25.5	2
	Astrocytes	8	230892	25.375	2
	Brain vascular pericytes	1	264939	25	1
	Pulmonary artery fibroblasts	2	227546	25	4
	Fibroblasts	4	242761	24.75	1
	Toe fibroblasts	2	233991	24.5	2
	Dermal fibroblasts	4	259883	23.75	2
	Aortic adventitial fibroblasts	2	219328	23.5	2
	Cardiac myocytes	2	229441	23.5	4
	Mesenchymal stem cells (H1 derived)	4	235992	22	3
	Ovary tissue	1	194588	22	1
	Retinal pigment epithelial cells	2	269645	22	1
	Skin melanocytes	4	209180	21.75	2
	Brain vascular smooth muscle cells	2	207986	21.5	2
	Cardiac fibroblasts	4	224800	21.5	4
	Lung fibroblasts	4	227082	21.25	3
	Neuronal progenitor cultured cells (H1 derived)	2	157683	20.5	1
	Periodontal ligament fibroblasts	2	211091	20.5	2
	Renal proximal tubule epithelial cells	2	220528	20.5	0
	Blood microvascular endothelial cells	6	186340	20	3
	Conjunctival fibroblast	2	205636	19.5	3
	Lymphatic microvascular endothelial cells	2	195340	18.5	0
	Umbilical vein endothelial cells (HUVEC)	3	173321	18	1
	Blood microvascular endothelial cells (lung derived)	2	207430	17.5	1
	Lymphatic microvascular endothelial cells (lung derived)	2	177164	17	2
	Gingival fibroblasts	2	187460	16	1
	Gum tissue fibroblasts	2	184794	16	1
	Renal endothelial cells	2	180568	16	1
	Pulmonary artery endothelial cells	1	158790	15	1
	Dermal microvascular endothelial cells	4	177348	14.5	1
	Fetal thymus	11	164922	59.2727	8
	Fetal placenta	6	252764	50	4
	Fetal spleen	1	227282	49	2
	Fetal kidney tissue	29	261339	37.2069	9
	Fetal large intestine tissue	15	214624	36.6	8
	Fetal renal cortex	18	259908	37.2222	7
	Fetal renal pelvis	18	256695	36.3889	7
	Fetal small intestine tissue	13	215446	35	7
	Fetal stomach	14	216596	34.5714	6
	Fetal ovary	1	175291	31	2
	Fetal testes	2	228703	30	1
	Fetal skin	1	220690	29	4
	Fetal skin fibroblasts	16	227669	27.625	2
	Fetal lung tissue	36	253127	26.4444	7
	Fetal fibroblasts	2	213347	25.5	1
	Fetal heart tissue	12	248392	24.5	4
	Fetal lung fibroblasts	6	210975	23.8333	3
	Fetal muscle tissue	53	254853	23.6038	5
	Fetal spinal cord	5	247427	20.6	0
	Fetal adrenal tissue	7	216908	17	0
	Fetal brain tissue	13	236081	15.6154	1
	LCL	8	156384	71.625	8
	JURKAT	2	173172	49	5
	CMK	1	167379	49	2
	NB4	2	175514	48	3
	HEPG2	3	148936	40.6667	1
	T47D	2	186982	38	2
	K562	21	185033	37.0952	2
	HL60	2	188651	35.5	2
	WERIRB	2	227706	35.5	1
	LNCAP	3	231668	34	4
	CACO2	2	148361	32.5	1
	PrEC	2	204898	30	1
	M059J	2	271484	28.5	1
	IPS cells	4	224668	28.25	2
	HESC	14	220607	27.2857	6
	LHCNM2	4	256704	27.25	5
	A549	3	162737	25.3333	2
	BE2C	2	219746	25	3
	MCF7	7	237710	24.2857	3
	NT2	2	206382	24	0
	IMR90	4	214439	23.5	1
	HELA	3	170759	21.6667	3
	SKNMC	2	184803	21	0
	HEK293T	2	88225.5	20.5	0
	HCT116	2	144662	20	1
	RPMI7951	2	210248	18.5	0
	PANC1	2	151069	17.5	0
	SKNSH	2	133078	14	1
* Data sets were excluded from downstream analysis (see Methods).
** 17q21 locus (extended to 240 kb): chr17: 37,899,254 - 38,139,253 (hg19).

## Sheet: 2C
Supplementary Dataset 2C. Average number of DNase hypersensitivity sites (DHS) in asthma-associated loci (n=75) in primary cell types (immune cell types used for analysis (n=10) printed in bold), fetal tissues and cell lines (see Methods). Loci are named by a prominent lead SNP and ordered by the calculated ratio of immune versus non-immune cell types; cell types in alphabetical order.
			Locus (by lead SNP)	rs3119939	rs9272346	rs2284033	rs7216389	rs2244012	rs987870	rs11745587	rs9500927	rs9807989	rs7807274	rs3117098	rs4815617	rs404860	rs17454584	rs886448	rs1101999	rs17616434	rs1701704	rs2155219	rs10508372	rs17525472	rs2705520	rs1059513	rs9865818	rs11000019	rs6721181	rs6932730	rs6867913	rs11122895	rs4129267	rs9815663	rs6456042	rs17036023	rs2786098	rs2073643	rs9319321	rs4410871	rs7686660	rs9823506	rs4658627	rs4845783	rs744910	rs16937883	rs11141597	rs11214966	rs7770848
			Genes nearby (incomplete)	OR7E156P	HLA-DQA1 / HLA-DQB1 / HLA-DQA2	IL2RB	IKZF3 / GSDMB / ORMDL3	RAD50 / IL13	HLA-DPA1 / HLA-DPB1	C5orf56 / IRF1	BRD2 / HLA-DOA	IL1RL1 / IL18R1	MKLN1	C6orf10 / HCG23 / BTNL2 / HLA-DRA	C20orf27 / CDC25B / AP5S1	PBX2 / NOTCH4	KIAA1109 / ADAD1 / IL2	NPY	PYHIN1 / IFI16 / AIM2 / CADM3	TLR10 / TLR1 / TLR6 / FAM114A1	RAB5B / SUOX / IKZF4 / ERBB3	C11orf30	GATA3	SCG3	ATG3 / SLC35A5 / CCDC80	STAT6	LPP	CDH23 / SPOCK2 / ASCC1 / MCU	SLC8A1-AS1	HLA-B / MICA	NDFIP1	ANAPC1	IL6R	LRRN1	T	IGSF3	CRB1	SLC22A5	GPR12	MYC	USP38	TMEM45A / GPR128 / TFG / ABI3BP	C1orf100	LCE5A / CRCT1	SMAD3	MLLT3	GAS1	NNMT / RBM7	CDC5L / SUPT3H
			Chromosome	chr13	chr6	chr22	chr17	chr5	chr6	chr5	chr6	chr2	chr7	chr6	chr20	chr6	chr4	chr7	chr1	chr4	chr12	chr11	chr10	chr15	chr3	chr12	chr3	chr10	chr2	chr6	chr5	chr2	chr1	chr3	chr6	chr1	chr1	chr5	chr13	chr8	chr4	chr3	chr1	chr1	chr15	chr9	chr9	chr11	chr6
			Start (hg19)	63628328	32593486	37521116	37899254	131871604	33014813	131786921	32947388	102848489	131011098	32328282	3730121	32145580	123094107	24230164	158842295	38753358	56354320	76260682	8959451	51958173	112223944	57479708	188062512	73500561	40105695	31344181	141435979	112429866	154385211	3600816	166512623	117119710	197302161	131713287	27393323	128767718	143915367	100259766	244501175	152444590	67434746	20086453	89517457	114178645	44398997
			End (hg19)	63648329	32720010	37547514	38139253	132006669	33054388	131807547	32972882	102997459	131031099	32424273	3837309	32196872	123512008	24250165	159585593	38916951	56492180	76312073	8986044	51979668	112342147	57503727	188143518	74990912	40125696	31366087	141467161	112484570	154438283	3627016	166595112	117139711	197423166	131733289	27441375	128825029	144045461	100560862	244521176	152542742	67457452	20136564	89580731	114245864	44787233
			Total size (bp)	20001	126524	26398	240000	135065	39575	20626	25494	148970	20001	95991	107188	51292	417901	20001	743298	163593	137860	51391	26593	21495	118203	24019	81006	1490351	20001	21906	31182	54704	53072	26200	82489	20001	121005	20002	48052	57311	130094	301096	20001	98152	22706	50111	63274	67219	388236
			Absolute SNP count in locus	1	33	11	136	104	340	2	3	89	1	105	53	8	15	1	216	149	37	20	3	2	44	2	75	311	1	2	4	39	28	12	56	1	33	2	16	5	68	450	1	19	3	57	31	41	34
			Absolute DHS count in locus	37	154	63	462	206	78	73	40	274	43	134	256	111	331	20	706	289	278	120	16	29	181	73	174	2683	152	36	65	125	136	33	114	124	157	57	70	128	101	435	50	80	68	50	131	100	738
		Frequency	Average no. of
	Cell type or tissue	(no. of data sets)	DHS genome-wide
	Amniotic epithelial cells	2	256238	1	8	3	37	6	4.5	11	2.5	52	4	8.5	41.5	12	25.5	5	72	28.5	32	12	1	2	14.5	18.5	13.5	277.5	11	3	5	13	18.5	0	3.5	3.5	8.5	10.5	0	20.5	0	33.5	4.5	0	14.5	0	16.5	16	70
	Aortic adventitial fibroblasts	2	219328	0	3	0	23.5	5	2.5	6	1	26	6	5	35.5	9.5	17	0	27	23	23.5	7	0	2	21.5	11	10.5	222.5	5	1	4.5	16.5	19	0	4	4.5	7.5	7.5	0	18.5	2	26.5	6	1.5	12	0	11.5	17.5	47
	Astrocytes	8	230892	0.625	2	0.75	25.375	5.25	2.75	8.75	1.125	13.125	4.625	5.5	29.625	9.125	17.5	1.5	30.75	24.875	19.25	6.375	0.375	2	18	11.125	11.5	207.625	7.5	1	5.125	13.375	18.75	2	3.5	6	11.75	8	0	15.5	2.375	21.5	6.625	0.25	13.125	0.5	11	14.25	74.125
	B cells	6	140422	0.166667	27.5	1.5	51.1667	6.66667	9.66667	9.5	2.16667	8	5.33333	14.6667	34.1667	15.5	1	0.166667	32.1667	34.3333	26.6667	3.83333	0	1.66667	15.1667	11.8333	16.3333	154.5	3.5	1.83333	0.833333	3	3.33333	0	3.83333	6.5	1.33333	4.16667	0	8.16667	2.5	16.6667	2.5	1.66667	3.16667	1	3.5	2.66667	10
	Blood microvascular endothelial cells	6	186340	0	6.5	1.33333	20	4.5	5.66667	8	2.66667	15.6667	5.83333	9	32.6667	15.5	11	0	33.5	22.5	20.3333	16.6667	0	2	20.6667	9.66667	11.6667	202.5	4.66667	2.16667	1.66667	8.5	14	0	2	4.16667	3.5	7.33333	0	15.3333	0.333333	30.6667	8.33333	7.66667	13.3333	0.833333	3.5	13.1667	21.6667
	Blood microvascular endothelial cells (lung derived)	2	207430	0	5.5	0	17.5	7	5	7	2.5	14.5	4	7.5	34.5	16	19	0	44	32.5	24	17.5	0	2	24.5	12	12	216	6	1.5	2.5	9.5	18.5	0	0.5	4.5	3.5	9	0	19.5	0.5	27.5	11	10	14.5	2.5	3.5	15.5	28
	Brain microvascular endothelial cells	2	236353	0	2.5	1	28.5	6.5	4.5	19	3.5	30	4	9.5	27.5	11.5	21	0	40	29.5	21.5	16	0	2	20.5	14	11	220	6	1.5	3.5	13	22.5	0	3	5.5	11.5	7	0	18.5	2	30.5	8.5	0	12.5	1	7	14	57.5
	Brain vascular pericytes	1	264939	0	3	3	25	15	4	11	1	10	6	5	41	12	11	0	32	23	20	18	0	2	20	14	14	243	11	1	4	13	22	0	6	6	13	8	0	18	3	25	6	0	15	2	12	10	62
	Brain vascular smooth muscle cells	2	207986	0	2.5	0.5	21.5	5	2.5	11	2	13	4	5.5	33	11.5	9	0	23	26	20	18	0	2	15	12.5	8.5	185	10	1	5.5	7	19.5	0	5.5	4.5	11	9	0	14.5	1.5	19.5	10	0.5	14.5	0	12	8.5	45
	Bronchial epithelial cells (BEC)	2	199006	0	3.5	3	32	11.5	2.5	2.5	4	17	5.5	7.5	38	13.5	7	2	35.5	23	34.5	3	0	5	11	14.5	10	212.5	5.5	2.5	2	9.5	15.5	0	3	6.5	3	7.5	1	17	1	23.5	6.5	19	13	0.5	5.5	9	33
	Cardiac fibroblasts	4	224800	0	2.25	0.5	21.5	2.75	4.25	9.5	2.5	31.5	6	7.5	32	11.25	19.5	0	53.75	31	27.25	11.75	0	1.75	16.75	11.75	12.25	243.25	7	2.25	4.25	11.5	20.5	0	4.5	4.75	9.75	7.25	0	17.5	1	28.5	8.5	0.75	10.5	1.25	7.75	14.5	52.5
	Cardiac myocytes	2	229441	0	3.5	2	23.5	3.5	6.5	8.5	2	52	5.5	10	37.5	13.5	16.5	0	57	22.5	29	8	0	2	15	14	7.5	245	7	2.5	3.5	12	19	0	5.5	4	12	7	0.5	17.5	1	20	8	3	11	1	15	17	61
	CD3+ T cells *	6	113603	0.833333	13.6667	5	57.8333	6.66667	7.33333	9.5	2.83333	14.8333	5.5	6.83333	37.8333	13.8333	12.3333	1.16667	33.1667	19.6667	20.6667	1.83333	0	1.66667	10.3333	9.16667	7.16667	129.667	1.5	1.5	1.5	4.16667	11.1667	0	1.33333	1.66667	4.33333	2.5	0	8.83333	0	10.8333	0.833333	1	4.16667	0	4.5	5.16667	7.66667
	CD34+ cells	17	167702	0.235294	12.8824	1.88235	36.2353	6.94118	7.82353	13.4706	2.70588	22.2353	4.05882	7.76471	35.1765	13.9412	13.8235	0.176471	37.1176	30.6471	22.8824	3.88235	0	2.11765	14.7647	11.5294	4.88235	171.118	11	1.58824	2.76471	9.70588	9.64706	0.0588235	4.41176	7.23529	11	5.52941	0.0588235	7.70588	2.23529	25.3529	6.76471	6.41176	6.52941	1	5.35294	6.58824	26.5882
	CD4+ naïve T cells	2	108724	2	10.5	2	64	4.5	5.5	7	3	12.5	10	5.5	29.5	11.5	14.5	1	23	17.5	22	0	0	1	8	9	7	149.5	4	1.5	1	0	12	0	1	1	5	3.5	0	4	0	10.5	0	0	1.5	0	3	5	8
	CD4+ primary T cells *	6	125213	0.666667	12	5.16667	62.5	5.33333	5.66667	10.3333	2.83333	19.1667	5.5	5.83333	39.6667	16.1667	14.5	1	33.6667	19.5	25.6667	3.16667	0	2.5	10.3333	11.8333	6.66667	157.167	3	1.66667	1.83333	5.16667	17	0.166667	0.666667	2.16667	3.83333	4.5	0	9.5	0	11	5	1.33333	6.83333	0	6.16667	4.66667	10.8333
	CD8+ T cells	5	121006	0.8	11.6	7.6	68.2	8.6	7	10.2	2.6	20.8	5.2	6.6	39.4	13	9	0.6	36.4	15.6	23.8	0.4	0	1.2	10.4	10.8	6	145.4	1.4	1.6	1.8	3.6	9.4	1	1	1	5.2	3.4	0	8.4	0	7	1.2	1.2	5	0	5.6	3.8	8
	Choroid plexus epithelial cells	2	252082	0	7.5	2	31.5	5.5	6	15.5	2	38.5	4.5	6.5	34	11.5	20.5	0	32.5	34.5	28.5	12.5	0	2	16.5	13	12	246.5	10.5	2.5	3	7	20.5	0	3.5	4.5	8.5	7	0	20	0.5	28	5	0	12.5	1.5	11.5	16	59
	Conjunctival fibroblast	2	205636	0	3	0	19.5	6	4.5	9.5	4	20	6.5	6.5	37	10.5	10	0	25	23	22	4.5	1	2	12.5	14	10.5	220	6.5	2	6	9	20.5	0	3	6	4.5	7	0	16.5	0	29	6	0.5	9.5	1	12.5	12.5	49.5
	Dermal fibroblasts	4	259883	1.25	2.5	0	23.75	8.25	4.25	7	3.5	24.25	5	5.25	38	13.25	18	0	27.25	26.75	22	8.75	0	1.25	16	13.75	11.5	261.5	3	2	5.75	17.5	24.75	1	2	5.75	5.75	8	1	19.25	2	39.75	6.75	0.5	13.75	0.75	15.75	13	49.5
	Dermal microvascular endothelial cells	4	177348	0.25	4.5	0.5	14.5	5.5	5.25	7	2.5	13.75	5.25	8.5	31	17.5	12.75	0	34.75	24.25	22.75	17.5	0	2	18.5	9.25	10.75	185.5	5.5	1.25	2	8.5	13.5	0	2.5	7	2	8.5	0	15.5	0	22	9.75	6	14	1	3.5	12.25	20.75
	Epidermal keratinocytes	3	192573	0.333333	5.66667	6	31	4.33333	2	4.66667	6.33333	16	5.33333	7	45.6667	12	3.66667	0	40	27.3333	29.3333	3.33333	0.333333	2	10	12.3333	11	203.667	3.33333	2.66667	3	9.33333	20	0.333333	1.33333	5.33333	1.66667	9.66667	0	15	0.333333	29.6667	6	17	11.6667	0	4.66667	7.66667	32.6667
	Esophageal epithelial cells	2	242588	0	5	3	33	5.5	3	7.5	2	20.5	3.5	10.5	42	8	14	0	58	36.5	28.5	4	1.5	3	12	13.5	16.5	225	3.5	2	2	10.5	21.5	1.5	1	5.5	4.5	8	0	16.5	1.5	37	6	24.5	12.5	1	5	11	52.5
	Fibroblasts	4	242761	0.5	1.5	0.25	24.75	5	3	10	2	12.25	5	5	36.5	12.25	25.75	0.75	39.75	31	22	7.75	0	1	21	12.25	12	234.75	6.75	2.25	4.5	13.5	19.5	0	2.75	7	9.5	9.25	0	18.5	1.25	33.75	7.5	2.75	11.75	0	13.25	12.75	70
	Gastric mucosa	2	213730	2	8	0	42	8.5	7.5	9.5	3.5	12.5	5	7.5	38	12.5	5.5	2.5	25	29.5	32.5	5	0	2	9.5	12.5	15	252.5	8	3.5	7	10	18	0	7	9	2	11	0	9	0	17.5	9	1.5	10.5	0	6.5	7.5	23.5
	Gingival fibroblasts	2	187460	0	2	0	16	2.5	2.5	8	3	14	4	5	36	8.5	7.5	0	25	20.5	22.5	6.5	0	0	15	12	10	195	3	2	5.5	10	17	0	3.5	5	5.5	7.5	0	21	1	28	7	0	12	0.5	15	15.5	41.5
	Gum tissue fibroblasts	2	184794	0	2	0	16	3	0.5	8	1	8.5	4	4.5	30	11.5	9	1	21.5	21	19.5	5	0	2	17.5	13	5.5	187	2.5	1	4.5	11.5	15	0	1.5	3	2	7.5	1	16.5	1	25.5	5.5	0	10.5	0	15	10.5	51.5
	Heart tissue	1	212644	0	6	0	26	2	5	5	3	21	5	7	35	18	3	0	26	26	20	9	0	2	8	10	19	280	6	2	3	6	15	0	2	8	2	6	1	7	2	19	4	0	11	0	10	8	34
	Iris pigment epithelial cells	2	288292	0	7.5	1	26.5	8.5	7	13.5	2	25	5	11	31.5	11.5	25	1.5	57	35	29	10.5	1	2	22.5	15.5	19	284.5	8.5	3	6.5	13	18	2	3	7	6	9	0	23.5	2.5	36.5	10.5	0	12	2	12.5	16.5	56
	Lung fibroblasts	4	227082	0	2	0.5	21.25	5	3.5	7.25	2	20.75	4.25	5.25	34.75	9.75	18.5	2	27.5	26.5	21.5	6.25	0.5	2	13.25	11.75	9	217	8.5	1.75	3.25	16.75	19.5	1.25	1.75	5.75	15	7	0	18	3.5	22.75	6.25	0	12	0	8.5	12	59
	Lymphatic microvascular endothelial cells	2	195340	0	5.5	1	18.5	7	5	7.5	4.5	20	5	9.5	31	17	11.5	0	39.5	27	23	15	0	2	23	8.5	14	212	6.5	3	1.5	9.5	10.5	0	2	5.5	2	8	0	14.5	0	26.5	14	6.5	15	0	3.5	13.5	26
	Lymphatic microvascular endothelial cells (lung derived)	2	177164	0	6	1	17	3.5	3	7.5	2	7.5	5.5	7	32.5	13	8	0	20.5	20	16	15	0	2	21.5	9.5	10	193.5	3.5	0.5	2	6.5	10.5	0	2	3.5	3.5	6.5	0	17	0	29.5	7.5	6.5	14	0	6.5	10	21.5
	Mammary epithelial cells	5	226791	0.2	10.2	4	32.6	7.8	4	7.8	2	17.8	5.4	7.6	37.4	13.6	9.6	0	47.2	30	29.8	6.6	1.4	2.2	11.8	11.8	11	232	3.8	3	4.2	12.4	17.4	0.2	5	7.2	4	8	0.6	13.6	0.6	31.6	4.8	17.6	11.2	0.6	9.2	11.2	45.2
	Mammary fibroblasts	2	234590	0	2	0	26	10	5.5	9.5	3	29.5	5	7	38.5	9.5	15	0	53.5	29	23.5	3.5	0	2.5	16	14.5	10	233	4.5	2.5	4	13	21.5	0	2.5	7	6	7	0	19	0	40.5	7.5	3.5	11.5	1	11.5	16.5	56
	Marrow stromal cells	2	215304	0	6	0	27	5.5	3	7.5	3	16	3.5	9	38	10	13.5	1	52	21.5	27	7	1.5	0.5	16	11.5	8.5	145	4.5	4	2	12	13.5	0	1	4.5	12	8	0.5	22.5	11	41.5	6.5	11.5	12	0	11	10	45.5
	Mesenchymal stem cells (H1 derived)	4	235992	0.25	4.5	1.75	22	5	4	10.75	1.5	29.75	5.75	8	33.75	12.5	21.5	2	33.75	29.75	25.75	12.5	0.5	2	19	14.5	14.5	230.5	8.75	1.25	5.25	12.75	19.75	2	3.75	5.5	9.75	10.75	0	18	1.25	27.25	7.25	2.5	13	0	9	18.5	47
	Mesendoderm cultured cells (H1 derived)	2	239039	0	5.5	2.5	27	12.5	7	5	3	19	7	6.5	37	15.5	11.5	0	40	15.5	39	10	0	3	14	12.5	3	195	2.5	1	4	10	10.5	2.5	18	9.5	8.5	6	0	16	8.5	29.5	9.5	1	11.5	0.5	5.5	8	56.5
	Monocytes	5	160489	0.2	22.6	0.8	26.6	3.4	10.2	14	2.6	25.4	3.8	10.2	40.8	15.8	7.4	0.2	54.6	41.6	20.2	3.4	0	4.6	15.2	9.4	16	205.4	7.6	1.8	4.2	12.2	22.6	1.2	0.8	6.8	0.2	5.8	0.2	12.8	4	14.6	8.2	3.4	13.4	0.4	1.8	4.2	30.2
	Neuronal progenitor cultured cells (H1 derived)	2	157683	0	5	3.5	20.5	8	5.5	1	2.5	6	4	5.5	28	13	6	0	30	10.5	21.5	6	0	3	7.5	14.5	5.5	133	3.5	2.5	4.5	5	0.5	0.5	10.5	5	4.5	2	2	3.5	1	15.5	8	0.5	8	1.5	19	3.5	33
	NK cells	3	125654	0.333333	13.3333	8.33333	52	13	5.66667	10	3	31.3333	7	6	35.6667	15.3333	13.3333	0.333333	39	19.6667	19.6667	6.66667	0.666667	2	11.6667	10	12.3333	136	3.33333	1.33333	1.33333	5.66667	8	1.66667	1	1.66667	3.33333	2.33333	0	11.3333	0.666667	12	4.33333	1.66667	5	0	6.66667	4.33333	11.6667
	Non-pigment ciliary epithelial cells	2	246085	0	3.5	0.5	26.5	6.5	3.5	15	1	12.5	4	8	26.5	14	25.5	1.5	39.5	33	26	8.5	0	2	17.5	9	13	224.5	7.5	1.5	1.5	12	14	3	2.5	5.5	11	9	0	15.5	2.5	29	9	0	10.5	0.5	8	13.5	53
	Ovary tissue	1	194588	3	6	0	22	4	7	6	3	9	7	6	41	19	4	0	28	28	31	11	0	2	21	12	13	284	9	1	2	6	15	0	1	3	17	10	0	24	1	11	5	0	7	0	14	6	42
	Pancreas tissue	2	194766	3	7.5	0	35	4	8	10	4	18	5.5	7	38	10	3.5	0	24	27	31.5	6.5	0	2	11.5	11	17.5	223	5	1	3	7.5	17	0	3	7	4.5	6.5	0.5	6	0.5	15.5	5.5	1	9	0	8.5	11.5	29.5
	Periodontal ligament fibroblasts	2	211091	0	3	0	20.5	6.5	3.5	7.5	1.5	11	6.5	5	31.5	11	13	0	30.5	26	20.5	9	0	2	17	11.5	7.5	220	3	1	4.5	15.5	18.5	0	1	3	4.5	7	0	16	0	35.5	6	1	11.5	1	12	16.5	39
	Pulmonary artery endothelial cells	1	158790	0	4	0	15	6	7	6	3	29	4	9	27	16	8	0	35	28	19	13	0	2	19	11	13	166	3	2	2	10	9	0	2	2	2	6	0	18	0	22	10	5	12	0	3	11	17
	Pulmonary artery fibroblasts	2	227546	0	2.5	2	25	5.5	4.5	7.5	2.5	40.5	5	10	38	14.5	17.5	0	45	29	30.5	10.5	0.5	2	18	13	9	251	8.5	1.5	4	9	20.5	0	5	5.5	11	7.5	0	20.5	0.5	23.5	7.5	1	13.5	0	10.5	15	52.5
	Renal endothelial cells	2	180568	0	4.5	0	16	5.5	4	3.5	5	39.5	5	10.5	28.5	17	14.5	0	51	20.5	18.5	17	1.5	2	20.5	7	13.5	187	6	2.5	2	10	13	0	1.5	7	3	8.5	0	14	0	19.5	10	0	11.5	2.5	2	9.5	23.5
	Renal epithelial cells	4	237203	0	7	2.75	30.5	4.25	4.25	10.25	2	14.25	5.5	7	30.75	8.75	18.5	0.5	30.25	28.5	30.25	6.5	0.5	2	14	11.5	15	236.5	4	1.75	3.5	17	23.75	0.75	1.75	5.5	4.25	11.75	0.25	14.75	4	22	10	2.75	14.25	0.25	6.5	18.75	53.25
	Renal proximal tubule epithelial cells	2	220528	0	8	1	20.5	3	4.5	5	1	15	8.5	10	27.5	8.5	20	1	42	31	29	5	0	2	13.5	8	18	230	4.5	2.5	1.5	14.5	19.5	0	1	5.5	4.5	11.5	0	11.5	8	26	8.5	5	12.5	2	8.5	15	33
	Retinal pigment epithelial cells	2	269645	0	2	0.5	22	4	3	0	1	5	4	4	34.5	9.5	26.5	0	32	21	26	7	0	2	14.5	12.5	14.5	282	5	2	4	15.5	23	5	2	5	14	9.5	0	16.5	5.5	29	12	2	13	0	10.5	10.5	58
	Skeletal muscle cells	9	258841	0	3.55556	3.77778	25.6667	9.11111	4.77778	13.2222	2.88889	23.1111	4.11111	5.33333	34.6667	10.1111	15.4444	0.666667	45.8889	25.7778	24	8.11111	0.555556	1.77778	13.4444	11.4444	11.5556	251.778	9.44444	2.88889	4.88889	17.1111	20	0.777778	7.55556	8.44444	7.66667	6.88889	0.111111	16.6667	3.33333	30.7778	5.55556	5.66667	13	0.777778	11.1111	13.5556	77.2222
	Skin fibroblasts	12	246812	0	3.25	0.416667	27.5833	7.66667	5.25	11.0833	3.33333	20.9167	5	6.33333	37.75	11.75	14.9167	0.5	36	25.4167	27	7.91667	0	1.75	16.4167	14.4167	10.6667	244.333	6.08333	2.5	4.75	14.75	19.5833	0.666667	1.66667	7.41667	8.33333	9.33333	0	18.8333	3.16667	33.75	7.41667	1.41667	10.5	1.25	13.9167	14.25	62.6667
	Skin keratinocytes	4	246004	0	5.75	4.25	37	4.25	1.5	6.75	2.75	23	6.5	8	39	9.75	10.5	0.5	61.75	30.5	29.5	6.5	2.25	3.25	14	11	13	217.25	5	3	2.75	10.5	19.25	1	1.5	6.75	4.25	9.25	0	10.25	1	45.5	6.5	17.25	10	2.25	7.75	11.5	50.25
	Skin melanocytes	4	209180	0.75	3.25	1	21.75	5.75	9.25	4.25	3.5	12	5.75	9.25	36	11	15.75	0.75	50.75	36	33	5.25	0	2.5	18.75	14.25	10.25	193	5.5	1	2	8	16	0	4.5	7	8.25	5	3.5	10.25	7	19.5	5.25	1.75	5.5	3.25	9.25	8.5	31.5
	Small airway epithelial cells	2	232001	0	8.5	4.5	38	7.5	3	4.5	4.5	22.5	4.5	12	33	10.5	16.5	0.5	60	28.5	25.5	2	1	4	10.5	13	13.5	215	3.5	3	2.5	9.5	18	1	2	6.5	4.5	8	0	12.5	3.5	36	6	22	11.5	1	4.5	10.5	47.5
	Small bowel mucosa	1	205217	0	7	4	50	9	5	15	2	12	5	16	53	11	9	2	29	28	42	8	0	2	13	12	15	230	14	9	1	7	19	0	5	13	2	7	0	8	7	45	7	15	6	1	8	5	23
	TH1 cells	6	168420	1.66667	14.6667	5.83333	67.3333	19.8333	6.16667	13	5.16667	37.1667	6.83333	7.83333	43	13.5	22.8333	0.666667	43.8333	30.3333	28	6.5	0	1.66667	14.6667	11.1667	6.33333	190.667	5	1.66667	4.16667	14.1667	14.3333	0	3.5	4.66667	4.83333	6.16667	1.16667	10	0.833333	15.1667	4.16667	2.83333	5.66667	0.333333	4.16667	4.16667	27.8333
	TH17 cells	1	99336	2	9	5	50	25	5	13	2	20	2	8	30	6	24	1	32	18	21	12	0	0	13	4	5	122	0	2	1	8	10	0	0	2	1	4	0	8	0	10	2	1	4	0	2	2	16
	TH2 cells	4	143183	1	15	3.75	67	27	5	12.5	5	40	5.5	8.25	40.75	10.75	23.25	1.5	43.25	21.25	25.5	20	2	1.5	17.25	9.25	8	170.75	3.25	1	3.25	9.25	13.5	0	1.75	2.25	6	4.25	0	8.5	0.5	16.25	3.5	1.25	4	0	4.75	4.5	15.25
	Toe fibroblasts	2	233991	0	2	0	24.5	4	1.5	11	2	19.5	4	5.5	33.5	11	18.5	0	36	28	22.5	5.5	0	1	17.5	11.5	12.5	232.5	4.5	4	4	15.5	19.5	1	2.5	5.5	8.5	8	0	16.5	4	37.5	5.5	2.5	11.5	0	16	12	73.5
	TREG cells	2	178878	2.5	17	6.5	78	14	8	10.5	7	47.5	9.5	9	44	11.5	14.5	1	43.5	35.5	42	26	0	2	16	12	9	223	6	1.5	4.5	14	19	0	5.5	3.5	4.5	11	0	12	0.5	17	5	2.5	5.5	0.5	3	13	19
	Trophoblast cultured cells (H1 derived)	2	167747	0.5	3	2	25.5	4.5	4	8	2	8.5	2.5	4.5	29.5	9	5.5	3	24	17.5	35	12.5	0	2.5	8.5	10	7.5	155.5	4.5	0.5	0	7.5	6	3	3	1.5	7	8.5	0	10.5	5.5	8.5	3	0	15.5	0	5.5	10.5	50
	Umbilical vein endothelial cells (HUVEC)	3	173321	0	3	0	18	7.66667	5	5	2.33333	32.6667	4.66667	9	31.3333	13.3333	9.33333	0	42.6667	20.6667	22.6667	13.6667	0.333333	2	20.6667	10.3333	10.3333	176.667	4	2	2.66667	8	11.6667	0	3	3	2	8	0	16.3333	0	19	9	3	11.6667	0.666667	3.33333	10.6667	14.6667
	Villous mesenchymal fibroblast cells	2	228116	0	2.5	2	28	4.5	4	11	3.5	27	8	4.5	37.5	11	16.5	3.5	31.5	32.5	26.5	11	0	2	14	12.5	14	246.5	7.5	3	2	10	21.5	0	2	3.5	5	7	0	24.5	2	30	4.5	0	12	0	8.5	14.5	38
	Immune cells	Average		1.0902	15.4082	4.3199	56.0535	12.8941	7.00235	11.3171	3.52392	26.4935	5.92255	8.38147	37.246	12.6825	14.364	0.664314	38.4868	26.443	25.1716	8.26824	0.266667	1.7751	13.6115	9.89794	9.08824	166.833	4.50833	1.58216	2.4848	7.95892	12.1814	0.392549	2.27951	3.66186	4.24	5.01461	0.142549	9.09059	1.12353	14.4536	3.76647	2.19284	5.37627	0.323333	3.98363	5.02549	17.2538
		SEM		0.27922	1.79977	0.858697	5.02949	2.68364	0.593965	0.703077	0.51694	3.93386	0.787592	0.824519	1.62289	0.932287	2.35891	0.143424	2.71702	2.88396	2.06328	2.71732	0.20367	0.370889	0.896213	0.741767	1.36576	10.0645	0.991032	0.0886287	0.464602	1.52726	1.75161	0.202218	0.590658	0.778996	0.982084	0.763452	0.115536	0.808164	0.425078	1.602	0.790338	0.56195	0.998826	0.128048	0.50749	0.968558	2.64659
	Non-immune cells	Average		0.26266	4.4985	1.36111	25.3986	6.03996	4.38835	8.30331	2.61405	20.4286	5.07634	7.44263	34.9396	12.1715	13.9752	0.647436	38.0578	26.4677	25.9016	9.32537	0.302831	2.0765	15.9951	12.1177	11.7879	221.314	6.02553	2.16774	3.45283	11.0667	17.2769	0.56688	3.34722	5.61656	6.68109	7.961	0.230021	16.034	2.13734	27.605	7.33616	4.44904	11.8412	0.718803	9.33611	12.1924	45.2108
		SEM		0.0925266	0.302543	0.212229	0.999342	0.353577	0.243875	0.502077	0.154584	1.47499	0.157701	0.321186	0.691398	0.370265	0.877541	0.149184	1.67661	0.7203	0.759016	0.610472	0.0743885	0.100966	0.571965	0.284692	0.454143	4.71725	0.355118	0.178949	0.212828	0.451944	0.638848	0.143177	0.389841	0.27536	0.547108	0.231167	0.0839349	0.612904	0.347469	1.12392	0.30127	0.891555	0.293392	0.112997	0.571853	0.478463	2.21633
	Ratio (Immune versus non-immune cells)			4.15059	3.42519	3.17381	2.20696	2.1348	1.59567	1.36296	1.34807	1.29689	1.1667	1.12614	1.06601	1.04198	1.02782	1.02607	1.01127	0.999069	0.971815	0.886638	0.880579	0.854853	0.850978	0.816818	0.770978	0.753832	0.748205	0.729866	0.719642	0.719176	0.705066	0.692472	0.681015	0.651976	0.634627	0.629896	0.619721	0.566958	0.525667	0.523587	0.513411	0.49288	0.454032	0.449822	0.42669	0.412182	0.38163
	Student’s paired two-tailed t test (following Bonferroni correction)			0.0888443	1.76259e-13	0.000638443	3.44073e-12	0.000546033	0.00548966	1.04867	2.47208	8.48797	6.79172	19.0702	14.0491	44.0685	64.7451	72.1093	68.6481	74.2853	53.1945	42.1408	63.7999	21.4366	6.46912	0.246632	2.03468	0.00125092	7.73358	12.0686	5.3234	1.01916	0.220093	45.7219	19.1295	0.602442	5.24458	0.00100551	49.6118	0.000833599	16.4887	0.0005119	0.00141727	20.8419	2.19131e-09	10.563	0.0122143	5.94586e-06	0.000102179
	Fetal adrenal tissue	7	216908	1.28571	3.71429	1.28571	17	9.28571	5.57143	3.28571	1.28571	9.14286	6.85714	5.42857	34.7143	12.4286	8.14286	0.714286	37	28.4286	32.4286	11	0	2	15.1429	12.5714	9	261.286	7.57143	2.71429	5	5.42857	9.42857	0.714286	3.57143	7.42857	3.14286	7.71429	2.85714	19.2857	4.28571	13.2857	1.85714	3.14286	6.14286	0.142857	7.57143	2.42857	30.7143
	Fetal brain tissue	13	236081	0.153846	3	0.384615	15.6154	4.61538	2.23077	1.61538	1.23077	4.46154	3.38462	4.38462	29.5385	10.8462	5.69231	1.76923	39.3077	14.1538	18.3077	0.461538	1.07692	2.84615	13	10.4615	4.38462	171.308	4.15385	1.15385	8.53846	11.5385	8.30769	1.38462	6.84615	6.23077	7.53846	1.46154	12.6923	4	3.07692	8.15385	1.38462	0.230769	2.46154	1.30769	10.3846	4.15385	29.8462
	Fetal fibroblasts	2	213347	0	2	1	25.5	3.5	4	12	2	16	4.5	6	30.5	10	15.5	2	38.5	30.5	23	7.5	0	0	17.5	12.5	12	186.5	6	2.5	5.5	10	16	0	3.5	1.5	16.5	9.5	0	19	0	34.5	4.5	0	12	0	14	13.5	64.5
	Fetal heart tissue	12	248392	0	3.5	0.5	24.5	3.66667	4.08333	2.08333	1.25	10.25	5.5	4.66667	39.5833	12.6667	20.5	0.75	18.75	18.6667	27.25	8.91667	0	1.91667	14.5833	11.5833	18.1667	270.833	4.08333	1.33333	2.66667	6.25	11.9167	0	3.08333	11.1667	8.5	6.16667	1.16667	6.91667	1.16667	11.0833	0.833333	0.333333	12.3333	1.25	12.9167	4.08333	43.75
	Fetal kidney tissue	29	261339	0.0689655	7.86207	2.27586	37.2069	8.89655	5.10345	6.7931	3	13.2414	5.55172	9.58621	37.5172	13.931	5.89655	0.0344828	24.3448	23.4828	34.3448	11.1724	0.137931	2.68966	16.9655	13.3448	8.37931	225.897	5.96552	1.82759	5.31034	10.3793	11.2069	1.93103	10.2414	8.37931	6.75862	9.72414	0.137931	10.0345	3.65517	17.069	5.48276	2.89655	9.68966	0.413793	18.7241	6.24138	62.2069
	Fetal large intestine tissue	15	214624	0.8	6.06667	1.86667	36.6	12.2	4.26667	10.1333	2.33333	8.4	6.8	11.5333	41.6	14.1333	2.93333	1.06667	37.4	24.4	39.6667	7.4	0	2	11.5333	16.0667	13.1333	224.267	14.8	3.33333	4.46667	7.4	13.1333	0.0666667	4.4	9.13333	2.2	7.93333	0.6	7.86667	8.46667	39.8	8.13333	6.13333	9.66667	1.66667	7.46667	3.66667	34.8
	Fetal lung fibroblasts	6	210975	0	1.66667	1	23.8333	8	2.16667	10.8333	3	23.1667	4.33333	6.66667	32	11	13.6667	2	28.5	31.1667	26.8333	5.16667	0	1.5	13.3333	12.6667	7.83333	196	7	2.66667	4.33333	10.1667	16.8333	0	1.66667	3.5	4.16667	8.5	0	15.1667	0.833333	21.8333	4.83333	0.333333	12.1667	0	5.33333	7.5	34
	Fetal lung tissue	36	253127	2.08333	5.69444	1.22222	26.4444	6.25	5.61111	6.02778	2.86111	13.8889	5.41667	7.52778	35.9167	13.7222	10.9167	0.444444	22.0278	22.3611	29.4444	7.33333	0	2.08333	15.4722	12.3056	9.33333	205.417	6.36111	1.19444	5.08333	15.3611	13.1667	1.5	4.41667	8	10.8333	5.02778	0.833333	7.75	4.11111	25.5	2.33333	0.277778	9.22222	1	15.1667	4.08333	44.9167
	Fetal muscle tissue	53	254853	0.150943	4.90566	0.660377	23.6038	4.98113	5.15094	6.92453	2.64151	9.75472	4.9434	6.69811	37.0377	14.1509	6.77358	0.0377358	24	25.4528	27.6981	8.73585	0	2.07547	13.3396	13.6604	13.0755	241.208	7.67925	1.03774	8.66038	14.4528	14.717	2.41509	4.84906	6.92453	7.43396	5.9434	2.30189	9.84906	4.84906	26.0377	1.16981	0.603774	7.71698	0.641509	22.3585	6.67925	54.2453
	Fetal ovary	1	175291	2	4	0	31	10	3	2	1	5	5	3	40	12	3	0	27	15	26	10	1	2	8	13	8	209	1	1	6	5	7	0	10	5	9	4	0	11	0	8	3	4	5	1	11	5	36
	Fetal placenta	6	252764	0.333333	4.33333	4.66667	50	11.3333	4.33333	9.16667	3.83333	13.1667	4.16667	4	38.8333	15.3333	14.8333	0	41.8333	24.5	43.8333	15.6667	1	2.16667	12.8333	10.3333	12.3333	255.333	5.83333	1	2.83333	5.83333	14	3.66667	2.66667	5	7.66667	7.5	1	19.1667	7.33333	20.8333	1.83333	11.5	12	0	9.5	9.16667	50.6667
	Fetal renal cortex	18	259908	0.222222	8.33333	1.83333	37.2222	9.61111	5.88889	6.94444	2.44444	14	6.33333	9	35.9444	14.7222	5.55556	0	23.5556	24.5	32.5556	11.6111	0.0555556	2.94444	16.3333	12.1111	7.05556	222.889	5.44444	1.94444	5.38889	10.5	10.0556	2.27778	10.8333	9.33333	6.33333	9.16667	0	9.44444	3.16667	17.6111	5.83333	2.83333	10.4444	0	18	6.55556	64.0556
	Fetal renal pelvis	18	256695	0.222222	8.22222	2.22222	36.3889	8.66667	5.94444	7.66667	2.61111	12.7778	4.77778	8.88889	36.3889	14.6667	5.66667	0	23.6667	23.9444	34.1111	11.3333	0.166667	2.94444	16.8333	13.4444	7.16667	222.944	6.38889	1.94444	5.22222	10.3889	11.9444	1.72222	10.5	9.33333	5.83333	10.1667	0.277778	9.88889	3.83333	16.0556	6.05556	2.44444	10.9444	0.166667	18.1667	6.61111	63.6667
	Fetal skin	1	220690	1	3	0	29	5	4	3	4	8	7	10	38	13	3	0	25	18	37	13	0	2	14	15	6	187	4	2	8	5	11	1	5	6	10	10	0	10	5	17	6	1	11	0	14	7	43
	Fetal skin fibroblasts	16	227669	0	2.3125	0.875	27.625	3.3125	4.1875	13.5	2	22.3125	4.1875	7.375	31.4375	10.9375	15.4375	2.1875	35.875	26.5625	22.125	8.875	0	2	15.125	11.1875	11.75	187.375	4.9375	1.375	3	10.75	18.9375	1.5	2.625	5.75	11.6875	7.625	0	17.3125	1.1875	36.5	5.6875	0.375	10	0.375	14.4375	12.4375	83.75
	Fetal small intestine tissue	13	215446	0	6.53846	1.23077	35	13.1538	3.84615	12.4615	2.23077	7.46154	7	13.2308	40.6154	15	3.23077	1.07692	39.6154	25.6923	39.4615	6.23077	0	2	11.3077	15.5385	14.6154	227.769	14.0769	3.76923	4.38462	6.84615	12.8462	0	3.61538	8.38462	2.92308	8.07692	0.384615	7.69231	8.84615	39.9231	8.38462	6.46154	8.46154	2.30769	7.69231	3.38462	33.0769
	Fetal spinal cord	5	247427	0	3.6	0	20.6	6.6	4.6	1.4	3	6.4	4.2	4.8	34	11	5.6	0.2	43.6	21	25	1.8	0.6	3.2	15.2	12.2	6.4	224.8	8.2	1	8.6	9.6	8.8	1.8	8.2	7.8	10	4.4	8.6	7.6	3.6	10.4	1.6	0.8	8	1.4	12.6	4.4	44.4
	Fetal spleen	1	227282	0	22	2	49	3	15	14	2	24	5	9	40	15	7	0	52	38	20	10	0	3	23	14	17	276	14	1	4	9	9	0	3	4	8	7	1	15	3	11	3	0	5	1	7	6	50
	Fetal stomach	14	216596	0.642857	5.64286	0.214286	34.5714	12.2857	5.57143	5.92857	2.28571	9.07143	5	6.78571	42.0714	15.5714	2.78571	0.285714	23.3571	22.2857	37.5714	6.35714	0	2	12.2857	15.4286	12.6429	236.429	7.85714	1.28571	4.5	8.71429	13	0	8.78571	5.85714	3.85714	8.28571	1.28571	9.35714	2.92857	18.4286	5.85714	0.357143	8.07143	0	12.3571	5.14286	31.2143
	Fetal testes	2	228703	0	8	2.5	30	5	5.5	1	2.5	5.5	5.5	6	34	12	7	0	27	24.5	30.5	7	0	2	9.5	11.5	11.5	288.5	11	2	8	6	14.5	1.5	6	6	25.5	5.5	1	13	4.5	15.5	5	6.5	4	0	17.5	4.5	47
	Fetal thymus	11	164922	0.818182	8.09091	3.09091	59.2727	9	4.18182	14.4545	2.54545	18.9091	5.27273	5.36364	34.8182	16.6364	11.4545	1.09091	31.2727	23.3636	22	6.18182	0	2.45455	10.9091	12.7273	11.5455	200	4	1.09091	3.09091	17.5455	8.63636	0.0909091	4.63636	5.90909	5.54545	6.09091	0	6.45455	0.545455	12.2727	3.18182	1.09091	6.90909	0.363636	9	3.45455	24.3636
	A549	3	162737	0	2.33333	2.33333	25.3333	5.33333	3	1.66667	2	9.33333	7.33333	5	44.3333	12.3333	4.33333	0	24	22.3333	29	3	0	2	11.6667	12	4	222	5.33333	1.66667	3.66667	8.33333	10.3333	0	5.33333	6.33333	3.66667	7	0	22.6667	0.666667	17.3333	5	13.6667	11.3333	0	4.66667	12.6667	15.3333
	BE2C	2	219746	0	3.5	3.5	25	10.5	4	7.5	4	4.5	5	5.5	39.5	8.5	5	2	16.5	20	22	8	1	2.5	13	15.5	4	228.5	3	1	13	5	15.5	0	6	12	11.5	8	1	12	2.5	23	2	5.5	6.5	0	4.5	9.5	21.5
	CACO2	2	148361	0	0.5	7	32.5	8.5	1	2	3.5	8.5	2	2	39	9.5	2.5	0	6.5	8	28	8.5	0	2	6	13	4	219	6.5	1.5	0.5	5	7.5	0	3.5	3	1	2.5	0	5.5	4	13	1.5	6.5	6	0	4	4	9
	CMK	1	167379	0	0	7	49	13	3	8	4	12	8	4	42	22	16	0	79	20	36	12	0	0	7	16	0	213	16	1	0	3	13	0	3	5	5	4	0	13	5	13	0	5	4	1	2	5	13
	HCT116	2	144662	0	6	3	20	4.5	6	3	5.5	5	5.5	9.5	37.5	11.5	6.5	0	11.5	23	27.5	5.5	0	2	9.5	13.5	8.5	175	3.5	1	3	8.5	12	0	4.5	5.5	3.5	6	0	18	1	16	3	10	11	0	4	6	24
	HEK293T	2	88225.5	0	13.5	1	20.5	3	4	0	5	2	4	6	14	10	1	0.5	22.5	7.5	8	0	0	0	6.5	1.5	5.5	72.5	2.5	1.5	0	4.5	6.5	0	6.5	0.5	2	2.5	0	6	0	4.5	3.5	2	3	0.5	6.5	5.5	29.5
	HELA	3	170759	0.666667	4.66667	1	21.6667	7.66667	4.33333	2.66667	3	11.3333	5.33333	5.66667	31.6667	9.33333	5.66667	1.33333	25.3333	15.3333	27.6667	5.66667	0	0.666667	7.66667	9.33333	5.33333	218.333	3.33333	2.33333	5	6.66667	18.6667	0.333333	2.33333	6	14.3333	6.66667	0.333333	21.6667	0	20.6667	8.33333	4.66667	9.33333	0.333333	9	4.33333	24
	HEPG2	3	148936	0	2.66667	2.66667	40.6667	13.3333	2.33333	8	2	11	6	3.33333	41	14	2	0	5.33333	15.6667	32.6667	2.66667	0	2	6	11	4	186	2	3.33333	2	8.33333	8	0	4.33333	4.33333	0.666667	4.33333	0	6	0	13	2.66667	3	7.66667	0	5.66667	2	26.6667
	HESC	14	220607	0.571429	6.71429	4.5	27.2857	9.07143	7.42857	3.35714	3.42857	11.0714	4.57143	5.92857	36.5714	12.3571	9.21429	0.714286	47.7857	16	30.8571	9.57143	0.5	2.28571	11.0714	13.5714	5	176.5	6.07143	2.57143	5.71429	8.85714	9.92857	0.714286	12.0714	7.5	6.85714	5.64286	1.28571	11.0714	3.42857	20.3571	7.07143	1.07143	9.92857	2.07143	12.3571	6.64286	52.7857
	HL60	2	188651	0	4.5	1	35.5	7	4	12.5	8.5	14.5	9	5.5	46	22	8	0	53	38	35	2.5	0	6	19.5	14	9	259	4	3	3.5	9	15.5	1.5	1	6.5	6.5	6	0	33.5	4	16.5	4.5	6.5	12.5	0	4	2.5	22.5
	IMR90	4	214439	0	2.25	0.25	23.5	4.75	3.25	8.75	1	23.25	4.5	4.25	30.75	10.25	13	0	23.25	29.75	27.75	7.25	0	2	15.25	13.25	8.25	213	9.5	3.25	4.75	11.75	15.75	0	3.5	4.25	6.75	9	0	17.5	0.5	27.5	7	0.25	9.75	0	11.75	12.25	31.5
	IPS cells	4	224668	0.25	8.5	4.5	28.25	8.25	7.25	5	5.25	10.75	6.5	5.75	35.25	13.5	8	0.25	44.5	16	35	8	0.75	3.25	13.75	13.75	5.75	187.75	3.75	3	5.75	10	5.5	0	19.5	5	6.25	4	1.25	11.75	6.25	22.5	9.25	3	11.5	3	12.5	9.5	61.25
	JURKAT	2	173172	0	7.5	3	49	12	4	20.5	5	7.5	5	5	38	13.5	25	3	36.5	12.5	21	4.5	0	0.5	9.5	10.5	4	217	5	1	3	21	8.5	0	5	6.5	7.5	6	2	6.5	1.5	19.5	0.5	6.5	11.5	0	7.5	3.5	35
	K562	21	185033	0.285714	3.33333	3.66667	37.0952	19.381	5.19048	7.52381	6.2381	16.7143	11.1429	5.04762	31.2857	18	17.6667	0	31.2381	24.6667	39.3333	2.7619	0	7.57143	9.61905	17.1429	0	284.143	6.57143	3.61905	1.33333	8.19048	10.8095	0	2	5.38095	6.66667	4.47619	0.380952	8.90476	1.33333	23.6667	10.1905	2.71429	4.33333	0	1.38095	9.33333	29.5714
	LCL	8	156384	0	26.75	6.125	71.625	19.625	11.875	12.75	5.25	12.5	4.25	10.5	33.25	18.375	7.5	0	35.875	48.875	22	2.125	0	1	15.25	12.25	6.375	184.75	2.375	1.875	0.25	6.125	7.5	0	9.625	5.25	1.625	5	0	10.5	2.375	16.875	6.75	3	1.125	0	2.25	1.625	20.75
	LHCNM2	4	256704	0	2.5	0.75	27.25	7.75	4.75	14.75	2.25	18.75	5.5	5.5	43.25	11.25	17.25	0.25	55.5	25.5	26.75	8.5	0.25	2.25	18.5	13.5	9.25	264.75	8	1.75	4.5	17.5	14	0	5.5	9.25	6.75	7.25	0	16.5	7.25	34.5	6.25	5.5	12.25	4	15.5	17	72.25
	LNCAP	3	231668	3	6.66667	5.33333	34	12	5	3	6.33333	6.33333	7.33333	9	35.3333	9.66667	15	1.33333	14	19.3333	36.3333	3.66667	0	2.66667	9.66667	8	8.66667	198.667	9.33333	1.66667	4.33333	13.6667	15.3333	1.33333	10	11.3333	4	7.33333	5.66667	18.3333	2.66667	23.3333	1.66667	10.6667	6	0.666667	7.66667	9	40
	M059J	2	271484	0	4.5	3.5	28.5	6	5	12.5	6	12	5	6.5	44.5	14	18	3	45	39.5	30	9.5	0.5	2.5	22.5	11.5	9	215	8.5	3.5	2	15.5	21	0	2	11	18	10	0	17	1	42.5	10	12	14.5	0	7.5	15.5	114.5
	MCF7	7	237710	2.42857	10.1429	1.85714	24.2857	9.42857	4.71429	8.28571	3	14.8571	3.57143	8	43.7143	10.7143	15.1429	0.714286	18.7143	19.8571	31.2857	6.85714	0.571429	1.71429	13	12.7143	8.85714	179	10.2857	2.85714	2.85714	14.4286	9.28571	0.285714	3.71429	12	8.42857	9.57143	2.14286	26.7143	9	31.1429	3.28571	14.4286	10.4286	0.857143	6.57143	6.71429	36.7143
	NB4	2	175514	0.5	3	3	48	9.5	4	15	5.5	24.5	7.5	5	34	13.5	7	0	42.5	34	31.5	2	0	3.5	10.5	17	2.5	209.5	9	1.5	0	11	14	1	5	4	3.5	5	1	30	2	11.5	4.5	5	12.5	1	2.5	9	18
	NT2	2	206382	0.5	3	3.5	24	7.5	4.5	2	4	11	7	4.5	38	8	11	1	67.5	11.5	34.5	9.5	0	2	14.5	11	6	127.5	6.5	2	3	10	14	3.5	5.5	5	8	6	1	11	3	18	7	7.5	10	2	13	7	48.5
	PANC1	2	151069	0.5	4	0	17.5	7.5	3.5	4.5	5	22.5	9.5	6	38	11.5	4	1	16.5	24	22.5	3	0	0	8	7.5	6	197.5	3	2	7.5	7.5	12	0	2.5	2.5	4	6.5	0	24	0	14	4	3.5	13.5	0	2	10.5	18
	PrEC	2	204898	0.5	2.5	4.5	30	3	0.5	2.5	3	22	2.5	8.5	27.5	9	13	1	40.5	28	23.5	5	2	4	10	9.5	15	202.5	5	2	3	12	13	1.5	3.5	4	4	8	1	12.5	1	28	3.5	22	12	1	6	10.5	43
	RPMI7951	2	210248	0	2	3	18.5	2.5	6.5	16.5	1.5	12.5	4.5	3.5	50.5	12.5	8	0	52	23.5	21.5	14.5	0	2.5	15	7.5	10.5	188.5	10.5	2	2.5	16	9.5	0	4.5	7	5	7.5	0	13	0	27	5.5	9.5	13	0	3	16	75.5
	SKNMC	2	184803	0.5	6	0	21	3.5	3	1	4.5	1	7.5	5	29.5	10.5	10	3	20	7	15	6	0	0	7.5	10	11.5	84.5	4.5	1	3.5	3	2.5	0	4	7	11	5	0	21.5	0.5	49	0	1	6.5	2.5	14	3.5	17.5
	SKNSH	2	133078	0	0	0	14	5.5	1	0.5	2	2	2.5	1	32	10.5	1	4	11.5	7.5	16.5	3.5	0	3.5	8	12.5	0	133	2.5	0	9	1.5	1	0	3.5	7	4.5	1.5	4.5	10.5	0	8	0	0.5	1	0.5	7.5	4.5	14
	T47D	2	186982	2	8	2.5	38	6	3	8	5	4	3.5	5	32	9	7	0	24	14.5	38	1	3	2	8.5	13.5	5.5	136	2.5	1.5	1	9	6.5	1.5	3	6.5	6.5	14	2	25	1.5	18.5	0	12	6.5	0	5.5	10.5	29.5
	WERIRB	2	227706	0	8	6	35.5	3	12	3	4	2	2.5	11	19.5	15	9	0	17	24	23	1.5	0	4.5	10.5	13	1	161	4.5	4	4	1	9	2	4	7	9	9	12	3.5	1	34.5	0	4	0	1	1.5	2.5	80
* Data sets were excluded from downstream analysis (see Methods).
[truncated: 29 more columns]
