# Supplementary material for: 17q21 asthma-risk variants switch CTCF binding and regulate IL-2 production by T cells
Source: Nat Commun. 2016 Nov 16;7:13426. doi: 10.1038/ncomms13426 (PMC5116091; doi:10.1038/ncomms13426)
Supplement: Supplementary Data 3 — Age and gender of study subjects, along with their classification based on the genotype for rs7216389. Genotype status of other linked SNPs (rs12936231, rs4065275) that overlap CTCF binding sites is also shown. [file ncomms13426-s4.xlsx]

## Sheet: 3
Supplementary Dataset 3. Age and gender of study subjects, along with their classification based on the genotype for rs7216389. Genotype status
	of other linked SNPs (rs12936231, rs4065275) that overlap CTCF binding sites is also shown.
									Utilized in
	Cohort	UPN	Group (by rs7216389)	rs7216389	rs12936231	rs4065275	Age (y)	Sex	CTCF ChIP *
	I	1	Homozygous risk	T / T	C / C	G / G	31	F	2 / 2 / -
		2	Homozygous risk	T / T	C / C	G / G	34	M	2 / 1 / 1
		3	Homozygous risk	T / T	C / C	G / G	54	M	2 / 1 / 2
		4	Homozygous risk	T / T	C / G	G / G	31	F	- / - / 2
		5	Homozygous risk	T / T	C / C	G / G	25	M
		6	Homozygous risk	T / T	C / G	G / G	51	F	- / - / 2
		7	Homozygous risk	T / T	C / C	G / G	32	M
		8	Homozygous risk	T / T	C / G	G / G	29	F
		9	Homozygous risk	T / T	C / C	G / G	31	M
		10	Heterozygous	T / C	C / G	G / A	36	M
		11	Heterozygous	T / C	C / G	G / A	24	F	1 / 1 / -
		12	Heterozygous	T / C	C / G	G / A	29	F	2 / 2 / -
		13	Heterozygous	T / C	C / G	G / A	24	F	1 / 1 / -
		14	Heterozygous	T / C	C / G	G / A	38	F
		15	Heterozygous	T / C	C / C	G / A	38	F
		16	Heterozygous	T / C	C / G	G / A	35	M
		17	Heterozygous	T / C	C / G	G / A	35	M	1 / 1 / 1
		18	Heterozygous	T / C	C / G	G / A	34	F	- / - / 1
		19	Heterozygous	T / C	C / G	G / A	35	F
		20	Heterozygous	T / C	C / C	G / A	39	F
		21	Heterozygous	T / C	C / G	G / A	35	F
		22	Heterozygous	T / C	C / C	G / A	22	M
		23	Heterozygous	T / C	C / G	G / A	26	F
		24	Heterozygous	T / C	C / G	G / A	26	M
		25	Heterozygous	T / C	C / G	G / A	59	F
		26	Homozygous non-risk	C / C	G / G	G / A	27	M	1 / 1 / -
		27	Homozygous non-risk	C / C	G / G	A / A	31	F	1 / 1 / -
		28	Homozygous non-risk	C / C	G / G	A / A	29	F	2 / 3 / 1
		29	Homozygous non-risk	C / C	G / G	A / A	32	F	1 / 1 / 2
		30	Homozygous non-risk	C / C	G / G	A / A	33	F	- / - / 1
		31	Homozygous non-risk	C / C	G / G	A / A	27	M
		32	Homozygous non-risk	C / C	G / G	A / A	24	M
		33	Homozygous non-risk	C / C	G / G	A / A	28	F
		34	Homozygous non-risk	C / C	G / G	A / A	30	F
	II	35	Homozygous risk	T / T			28	M
		36	Homozygous risk	T / T			43	M
		37	Homozygous risk	T / T			61	M
		38	Homozygous risk	T / T			37	M
		39	Homozygous risk	T / T			61	M
		40	Homozygous risk	T / T			41	F
		41	Homozygous risk	T / T			29	M
		42	Homozygous risk	T / T			24	M
		43	Homozygous risk	T / T			58	M
		44	Homozygous risk	T / T			31	M
		45	Homozygous risk	T / T			56	M
		46	Homozygous risk	T / T			34	F
		47	Homozygous risk	T / T			31	M
		48	Homozygous risk	T / T			26	M
		49	Homozygous risk	T / T			39	M
		50	Homozygous risk	T / T			37	M
		51	Homozygous risk	T / T			26	M
		52	Homozygous risk	T / T			44	M
		53	Homozygous risk	T / T			30	M
		54	Homozygous risk	T / T			57	M
		55	Homozygous risk	T / T			47	F
		56	Homozygous risk	T / T			43	M
		57	Homozygous risk	T / T			53	F
		58	Homozygous risk	T / T			22	M
		59	Homozygous risk	T / T			26	M
		60	Homozygous risk	T / T			24	M
		61	Homozygous risk	T / T			47	F
		62	Homozygous risk	T / T			23	F
		63	Homozygous risk	T / T			29	M
		64	Homozygous risk	T / T			49	M
		65	Homozygous risk	T / T			39	F
		66	Homozygous risk	T / T			32	F
		67	Homozygous non-risk	C / C			41	M
		68	Homozygous non-risk	C / C			36	F
		69	Homozygous non-risk	C / C			62	F
		70	Homozygous non-risk	C / C			27	M
		71	Homozygous non-risk	C / C			34	F
		72	Homozygous non-risk	C / C			30	F
* The number of biological (i.e. polarized TH1, TH2 cells and primary CD8+ T cells, respectively) and/or technical replicates is indicated.
