# Supplementary material for: 17q21 asthma-risk variants switch CTCF binding and regulate IL-2 production by T cells
Source: Nat Commun. 2016 Nov 16;7:13426. doi: 10.1038/ncomms13426 (PMC5116091; doi:10.1038/ncomms13426)
Supplement: Supplementary Data 4 — Normalized counts for H3K27ac enrichment (RPKM) in 400 bp window around the 17q21 SNPs of interest (200 bp region on either side; see Methods) for homozygous risk (rs7216389 T/T, n=36) and non-risk (rs7216389 C/C, n=7) samples. The P value was calculated using the Mann-Whitney U test. [file ncomms13426-s5.xlsx]

## Sheet: 4
Supplementary Dataset 4. Normalized counts for H3K27ac enrichment (RPKM) in 400 bp window around the 17q21 SNPs of interest (200 bp region
	on either side; see Methods) for homozygous risk (rs7216389 T/T, n=36) and non-risk (rs7216389 C/C, n=7) samples. The P value was calculated
	using the Mann-Whitney U test.
	Variant		rs12946510	rs2313430	rs4795397	rs12936231	rs4065275	rs8076131	rs12603332	rs4795408
	Chromosome		chr17	chr17	chr17	chr17	chr17	chr17	chr17	chr17
	Start (hg19)		37912177	37929616	38023545	38028920	38080665	38080712	38082607	38107427
	End (hg19)		37912577	37930016	38023945	38029320	38081065	38081112	38083007	38107827
	Donors homozygous risk for rs7216389 (T/T)	35_1	7.40407	3.34946	5.99377	0	2.64431	3.34946	5.28862	1.05772
		35_2	3.31141	4.00129	6.62283	0.413927	1.1038	1.24178	5.51902	0.413927
		36	4.91834	1.32417	9.83669	0	1.7025	1.89167	3.78334	1.89167
		37	1.93865	1.35706	3.29571	0.193865	1.74479	3.10184	4.07117	1.93865
		38_1	4.92331	3.97041	8.89371	0.635265	2.54106	3.33514	4.12922	0.635265
		38_2	3.83741	6.25355	9.52246	0	3.69528	5.11654	13.502	3.41103
		39_1	3.25577	0.46511	4.18599	0	0.775184	1.08526	2.48059	0.46511
		39_2	4.69552	1.94297	6.15275	0.161914	2.91446	4.20977	8.09572	0.809572
		40	3.90504	1.4387	4.11056	0	0.616585	1.23317	2.26081	0.411056
		41	4.08249	2.76556	6.32128	0.263387	1.18524	1.44863	3.9508	0.79016
		42	5.89518	1.75262	10.8344	0.318658	4.9392	6.05451	4.46121	1.27463
		43	2.57142	0	5.7857	0	1.60714	3.37499	4.01784	1.125
		44	0.961807	0.961807	3.43502	0.274802	1.09921	1.37401	0.687005	0.412203
		45	3.38983	0.949152	4.74576	0.406779	2.44068	4.33898	5.28813	1.35593
		46	5.81698	0.415498	2.90849	0.207749	1.86974	1.66199	6.85572	0.415498
		47	3.86592	0.399923	1.86631	0.266615	1.59969	3.33269	1.33308	1.46638
		48	4.68221	1.70262	5.10786	0.56754	1.27697	1.41885	8.22934	0
		49	2.44869	1.63246	5.98568	0	1.36038	1.90453	4.76133	0.408114
		50	3.01198	0.273816	1.91671	0	1.36908	1.50599	2.73816	0.958356
		51	3.00157	1.80094	3.45181	0.150079	2.70142	4.05212	5.25275	0.600314
		52_1	5.7385	1.54498	6.17992	0	0.220711	0.662134	5.29707	0.882846
		52_2	7.64109	1.65213	7.43457	0.206516	1.2391	1.85864	3.30426	3.30426
		53	4.48825	1.7953	1.43624	0	2.51342	3.05201	5.20637	0.71812
		54	3.08157	1.84894	6.77946	0	2.46526	3.49245	6.16315	0.821753
		55	8.45639	5.63759	7.75169	2.99497	2.46645	2.46645	10.5705	4.58054
		56	6.0595	4.54463	16.9161	0	7.3219	7.3219	4.03967	0.252479
		57	7.5794	3.60021	0.947424	0	4.35815	4.92661	4.16867	0
		58	11.2224	4.26769	10.5902	0	2.529	3.7935	6.79669	0.474187
		59	5.91643	1.21018	8.33679	0	1.47911	3.49607	3.63054	0.537857
		60	8.40929	1.6453	5.1187	0	3.10778	4.20464	3.10778	1.46249
		61	4.42036	2.81296	4.82221	0	1.6074	2.61203	5.22406	0
		62	1.76263	1.22028	11.6605	1.22028	0.271174	0.542347	4.88112	0.135587
		63	1.68214	1.1775	3.02786	0.168214	1.85036	2.85964	1.00929	0.336429
		64	3.86598	3.06612	2.7995	0	1.59972	1.46641	3.19943	0.399929
		65	3.29371	1.048	5.38971	0.149714	1.79657	2.84457	5.24	0.149714
		66	6.70747	4.79105	5.74926	0.191642	3.06627	4.79105	3.83284	0.191642
		Mean	4.67341	2.18389	5.9976	0.24422	2.14109	2.9284	4.78826	0.946901
		SEM	0.371736	0.26065	0.551979	0.08887	0.227377	0.261521	0.415468	0.168223
	Donors homozygous non-risk for rs7216389 (C/C)	67_1	2.88561	0.303748	4.40435	0.75937	1.97436	3.03748	3.94872	0.151874
		67_2	4.25602	1.95067	3.90135	0.354668	1.95067	1.77334	6.38403	2.30534
		68	1.72079	0.469307	3.91089	0.156436	0.938613	2.1901	2.03366	0.782178
		69	2.78447	0.795562	5.17116	0.265187	1.72372	1.72372	2.91706	0.928156
		70	3.69117	2.2468	4.01214	0	1.44437	2.2468	3.04923	0.962913
		71	3.00181	1.04411	4.30694	0.261027	1.04411	1.69667	2.34924	1.17462
		72	4.24701	1.76959	5.48572	0.176959	1.06175	1.59263	2.65438	0.707834
		Mean	3.22669	1.22568	4.45608	0.281949	1.44823	2.03725	3.33376	1.00185
		SEM	0.343182	0.288847	0.238968	0.0900012	0.167443	0.192067	0.557588	0.248474
	Fold change		1.44836	1.78177	1.34594	0.866183	1.47842	1.43743	1.43629	0.945156
	P value		0.0632	0.2012	0.2087	0.1344	0.1531	0.2266	0.0495	0.4049
