# Supplementary material for: 17q21 asthma-risk variants switch CTCF binding and regulate IL-2 production by T cells
Source: Nat Commun. 2016 Nov 16;7:13426. doi: 10.1038/ncomms13426 (PMC5116091; doi:10.1038/ncomms13426)
Supplement: Supplementary Data 5 — Prediction of TF binding sites affected by 17q21 SNPs. List of 17q21 asthma-risk SNPs overlapping DHS (described in Fig. 3a) that affect transcription factor (TF) binding motifs. The list shows the respective 17q21 SNPs (for asthma-risk and non-risk allele), the name of the TF along with its motif (the nucleotide of the 17q21 SNP is illustrated in bold font), the motif scores, P values from FIMO analysis. Missing entries indicate that the predicted TF binding site was only found on one allele by the FIMO analysis (using default settings). [file ncomms13426-s6.xlsx]

## Sheet: 5
Supplementary Dataset 5. Prediction of TF binding sites affected by 17q21 SNPs. List of 17q21 asthma-risk SNPs overlapping DHS (described in Fig. 3a) that affect transcription factor (TF) binding motifs. The list shows the respective 17q21 SNPs (for asthma-risk and non-risk allele), the name of the TF along with its motif (the nucleotide
	of the 17q21 SNP is illustrated in bold font), the motif scores, P values from FIMO analysis. Missing entries indicate that the predicted TF binding site was only found on one allele by the FIMO analysis (using default settings).
					Allele containing risk variants						Allele containing non-risk variants
	Variant	Risk variant	Non-risk variant		Pattern & TF name *	Strand	Motif score	P value	Matched sequence **		Pattern & TF name *	Strand	Motif score	P value	Matched sequence **
	rs12946510	C	T		MA0050.2 IRF1	-	10.3154	4.39e-05	CTGTGGTTTT G TTTTTAACTC		MA0050.2 IRF1	-	11.8934	2.19e-05	CTGTGGTTTT A TTTTTAACTC
	rs12946510	C	T								MA0497.1 MEF2C	+	14.4424	7.37e-06	GAGTTAAAAA T AAAA
	rs12946510	C	T								MA0052.2 MEF2A	+	13.6404	1.33e-05	AGTTAAAAA T AAAAC
	rs12946510	C	T		MA0068.1 Pax4	+	13.0095	1.13e-05	AAAAA C AAAACCACAGCAAATTCAACACCC		MA0068.1 Pax4	+	13.7735	5.85e-06	AAAAA T AAAACCACAGCAAATTCAACACCC
	rs12946510	C	T		MA0068.1 Pax4	+	12.7231	1.44e-05	AAAA C AAAACCACAGCAAATTCAACACCCC		MA0068.1 Pax4	+	14.4419	3.19e-06	AAAA T AAAACCACAGCAAATTCAACACCCC
	rs2313430	C	T		MA0007.2 AR	-	11.3792	6.22e-05	AAGAACATGAA G AAA
	rs34233420	GATTT	G		MA0068.1 Pax4	-	11.4817	3.89e-05	AAAAAAGAAAAAT AAATC TTTACCTACTCC
	rs34233420	GATTT	G		MA0135.1 Lhx3	+	9.27915	9.94e-05	A GATTT ATTTTTC
	rs34233420	GATTT	G		MA0050.2 IRF1	+	8.57964	8.83e-05	TTT ATTTTTCTTTTTTTCTTA
	rs12936231	C	G								MA0139.1 CTCF	+	9.50651	5.55e-05	TAGCCCCCAGATG G AGTGA
	rs12950743	T	C		MA0513.1 SMAD2::SMAD3::SMAD4	+	10.93	6.14e-05	TTGTCTCCCAGT T
	rs4065275	G	A		MA0496.1 MAFK	+	10.3919	9.92e-05	CTCACTCAGCAC G AC		MA0496.1 MAFK	+	14.4579	8.55e-06	CTCACTCAGCAC A AC
	rs4065275	G	A		MA0139.1 CTCF	-	11.9564	1.8e-05	AGTCCAGCAGGGGT C GTGC		MA0139.1 CTCF	-	8.28157	9.32e-05	AGTCCAGCAGGGGT T GTGC
	rs8076131	A	G								MA0091.1 TAL1::TCF3	+	10.5972	8.45e-05	GGGACATCT G CT
	rs12603332	C	T		MA0513.1 SMAD2::SMAD3::SMAD4	-	10.1639	9e-05	CC G CCTGCCAGCT
	rs12603332	C	T								MA0499.1 Myod1	-	12.2678	6.31e-05	GCC A CCTGCCAGC
	rs12603332	C	T								MA0522.1 Tcf3	-	12.2812	5.6e-05	GCC A CCTGCCA
	rs12603332	C	T								MA0526.1 USF2	+	11.3115	7.89e-05	GGCAGG T GGCT
	rs4795406	C	G		MA0119.1 TLX1::NFIC	-	11.8238	6.8e-06	TG G CCCACTGCCAG
	rs4795406	C	G		MA0119.1 TLX1::NFIC	+	15.0577	2.21e-06	TGGCAGTGGG C CAT		MA0119.1 TLX1::NFIC	+	5.64125	6.53e-05	TGGCAGTGGG G CAT
	rs4795408	A	G								MA0522.1 Tcf3	+	12.8688	3.96e-05	ACCAGCTGGC G
* The CTCF binding sites investigated in this study are highlighted in orange.
** The nucleotide of the 17q21 SNP is illustrated in bold font and colored (red: risk variant; blue: non-risk variant).
