# Supplementary material for: 17q21 asthma-risk variants switch CTCF binding and regulate IL-2 production by T cells
Source: Nat Commun. 2016 Nov 16;7:13426. doi: 10.1038/ncomms13426 (PMC5116091; doi:10.1038/ncomms13426)
Supplement: Supplementary Data 6 — Normalized counts and P values from the 4C-Seq analysis of the ORMDL3 promoter region (chr17: 37,849,238 - 38,189,238 (hg19); 340 kb) using the 4C-ker method, ordered by adjusted P values. Significantly differing regions are highlighted in red (up in risk) and blue (up on non-risk). [file ncomms13426-s7.xlsx]

## Sheet: 6
Supplementary Dataset 6. Normalized counts and P values from the 4C-Seq analysis of the ORMDL3 promoter region (chr17: 37,849,238 - 38,189,238 (hg19); 340 kb) using the 4C-ker method, ordered by adjusted P values. Significantly differing regions are highlighted in red (up in risk) and blue (up on non-risk).
				Distance to		Donors homozygous for risk allele					Donors homozygous for non-risk allele							log2 fold change	log2 fold change
	Chromosome	Start (hg19)	End (hg19)	bait (bp)		1	2	3	4		5	6	7	8		Average all donors		risk / non-risk	standard error	Stat	P value	adjusted P value		Location
	17	38022212	38022898	60283		505	507	190	162		9	19	23	15		178.75		3.94138	0.880679	4.47539	7.62718e-06	0.000736023		intergenic sequence 2.1 kb 5' of IKZF3 gene body (IKZF3 promoter)
	17	38050769	38051737	31585		1759	2424	4073	94		67	57	271	85		1103.75		3.76362	0.8354	4.50518	6.63179e-06	0.000736023		intergenic sequence 9.6 kb 3' of GSDMB gene body
	17	38050292	38051253	32065.5		63	2313	3041	142		65	96	53	81		731.75		3.76249	0.93438	4.02672	5.65601e-05	0.00272903		intergenic sequence 10.1 kb 3' of GSDMB gene body
	17	38165653	38167521	83749		63	11	13	14		584	15	898	785		297.875		-3.887	1.01337	-3.83572	0.000125197	0.00345186		intergenic sequence 5.0 kb 5' of CFS3 gene body
	17	38022554	38023242	59940		378	164	4	6		2	8	4	10		72		3.76034	1.103	3.40921	0.000651515	0.0125742		intergenic sequence 2.5 kb 5' of IKZF3 gene body (IKZF3 promoter)
	17	37905633	37907358	176342		23	724	832	2063		29	142	58	19		486.25		3.38333	0.987804	3.4251	0.000614563	0.0125742		intergenic sequence 3.0 kb 3' of GRB7 gene body
	17	38143652	38145453	61714.5		33	2375	1633	1022		32	34	344	35		688.5		3.06483	0.985905	3.10865	0.00187946	0.0302281		exonic / intronic sequence within PSMD3 gene body
	17	37891599	37893566	190256		261	180	48	4		3	2	29	7		66.75		3.0319	1.07095	2.83102	0.00463996	0.0639652		intergenic sequence 1.7 kb 5' of GRB7 gene body
	17	37984292	37984974	98205		99	86	23	220		8	7	2	32		59.625		2.73985	0.97668	2.80527	0.0050275	0.0646872		intronic sequence withinIKZF3 gene body
	17	37983949	37984633	98547		94	129	33	323		10	7	3	45		80.5		2.74565	0.996818	2.75441	0.0058798	0.0709251		intronic sequence withinIKZF3 gene body
	17	37922972	37924366	159169		127	185	122	232		149	1077	1141	959		499		-2.128	0.81984	-2.59564	0.00944163	0.0959071		intronic sequence withinIKZF3 gene body
	17	38108876	38110534	26867		3002	688	2132	585		93	104	972	62		954.75		2.15247	0.874171	2.4623	0.0138051	0.125802
	17	38109705	38111369	27699		2588	502	883	628		458	233	250	46		698.5		2.03192	0.82982	2.44863	0.0143401	0.125802
	17	37998808	37999451	83708.5		260	124	2	125		54	4	2	2		71.625		2.50904	1.12717	2.22597	0.0260164	0.218311
	17	37969863	37970627	112593		2052	46	1169	2493		24	477	32	595		861		2.0601	0.980441	2.1012	0.0356235	0.286473
	17	38078045	38079395	4118		4168	4968	4024	5866		3851	4149	2601	3048		4084.38		0.476288	0.230432	2.06693	0.0387404	0.290592
	17	38037642	38038451	44791.5		16	114	88	325		13	14	13	70		81.625		2.00963	0.991298	2.02727	0.0426351	0.293877
	17	38045235	38046131	37155		1488	408	41	66		24	244	44	33		293.5		2.15707	1.06032	2.03436	0.0419154	0.293877
	17	38134719	38136494	52768.5		169	53	15	74		564	673	337	15		237.5		-2.03578	1.01508	-2.00554	0.0449048	0.298849
	17	38011630	38012277	70884.5		121	107	1	1		1	1	2	27		32.625		2.32557	1.17482	1.97952	0.0477577	0.300991
	17	38067916	38069125	14317.5		1311	415	412	1709		2860	2885	884	2616		1636.5		-1.20892	0.612322	-1.97432	0.0483456	0.300991
	17	38010984	38011630	71531		246	216	3	2		3	11	4	56		67.625		2.16087	1.15638	1.86864	0.0616723	0.330632
	17	38069121	38070347	13104		20	6	24	12		2	54	50	170		42.25		-1.87801	0.993553	-1.89019	0.058732	0.330632
	17	38133833	38135605	51881		12	23	0	5		99	23	35	21		27.25		-1.87948	0.99027	-1.89795	0.057703	0.330632
	17	37884456	37886526	197347		1727	26	40	1732		34	277	332	106		534.25		1.90917	1.04828	1.82124	0.0685705	0.357679
	17	38053703	38054710	28631.5		563	323	47	109		2343	436	1160	27		626		-1.68816	0.981973	-1.71915	0.0855872	0.402886
	17	38108049	38109702	26037.5		1370	178	547	156		137	30	382	22		352.75		1.7212	1.00084	1.71976	0.0854757	0.402886
	17	38054203	38055218	28127.5		308	22	23	36		859	485	289	17		254.875		-1.77041	1.06338	-1.66489	0.0959352	0.43343
	17	38057279	38058336	25030.5		1187	725	2090	496		155	32	47	1088		727.5		1.56648	0.94268	1.66173	0.0965674	0.43343
	17	37886533	37888574	195284		26	387	8	21		544	47	342	917		286.5		-1.74152	1.0807	-1.61147	0.107077	0.453524
	17	38007772	38008413	74745.5		143	6	5	42		5	11	28	11		31.375		1.59243	1.00421	1.58576	0.112793	0.453524
	17	38044792	38045683	37600.5		368	378	8	11		4	134	8	6		114.625		1.88784	1.16521	1.62017	0.105195	0.453524
	17	38136495	38138275	54547		33	272	99	77		39	100	1223	400		280.375		-1.62044	1.01577	-1.59528	0.110649	0.453524
	17	38142753	38144551	60814		326	1619	1224	1363		120	45	46	1190		741.625		1.50075	0.9451	1.58793	0.112303	0.453524
	17	38129424	38131182	47465		589	454	424	1016		84	22	255	463		413.375		1.42347	0.913959	1.55747	0.119358	0.470126
	17	38183567	38185466	101678		421	55	39	36		451	83	1601	21		338.375		-1.65803	1.08306	-1.53087	0.125801	0.485591
	17	38062140	38063266	20135		974	1353	750	1048		1609	986	4365	985		1508.75		-0.905299	0.601586	-1.50485	0.132362	0.500898
	17	38056757	38057807	25556		396	28	320	252		18	18	232	20		160.5		1.53258	1.04346	1.46875	0.141901	0.515095
	17	38063830	38064981	18432.5		795	275	1254	676		571	1388	1477	2790		1153.25		-0.995015	0.680705	-1.46174	0.143812	0.515095
	17	38104776	38106403	22751.5		57	687	386	463		1078	258	2224	561		714.25		-1.24711	0.853826	-1.46062	0.14412	0.515095
	17	37904754	37906495	177214		47	619	1963	1952		62	218	1176	43		760		1.40468	0.995186	1.41147	0.158105	0.516053
	17	38067320	38068520	14918		1580	530	340	1287		3065	2433	500	1570		1413.12		-0.962985	0.673119	-1.43063	0.152536	0.516053
	17	37854145	37856501	227515		14	5	8	5		8	49	11	9		13.625		-1.1459	0.873757	-1.31146	0.189701	0.590522
	17	38099176	38100755	17127.5		122	251	266	183		423	399	532	427		325.375		-1.03206	0.782821	-1.31839	0.187374	0.590522
	17	38127670	38129423	45708.5		2608	74	1282	1216		2397	2026	2657	3957		2027.12		-1.01008	0.781202	-1.29299	0.196015	0.600492
	17	38126796	38128545	44832.5		1423	44	825	1735		2113	1033	2918	2080		1521.38		-0.94889	0.739375	-1.28337	0.199363	0.601204
	17	38062699	38063834	19571.5		77	1950	415	91		32	24	619	189		424.625		1.31673	1.06619	1.23499	0.216835	0.643833
	17	37892590	37894541	189272		206	190	260	80		6	90	131	68		128.875		1.16566	0.95362	1.22235	0.221574	0.647935
	17	37866932	37869195	214774		18	360	10	79		211	1206	16	17		239.625		-1.33159	1.15524	-1.15265	0.249054	0.669005
	17	37880220	37882345	201556		846	207	66	1965		25	82	970	36		524.625		1.24789	1.06584	1.1708	0.241679	0.669005
	17	38035660	38036449	46783.5		0	0	27	5		31	32	28	1		15.5		-1.26218	1.12049	-1.12645	0.259976	0.669005
	17	38046579	38047493	35802		51	90	10	17		105	2	181	145		75.125		-1.17167	1.03888	-1.12782	0.259396	0.669005
	17	38070961	38072213	11251		70	1521	117	168		2863	256	452	909		794.5		-1.11276	0.945414	-1.177	0.239194	0.669005
	17	38113892	38115583	31899.5		6	2	4	2		6	4	5	14		5.375		-0.957125	0.846485	-1.13071	0.258179	0.669005
	17	38114738	38116434	32748		6	2	4	2		6	4	5	14		5.375		-0.957125	0.846485	-1.13071	0.258179	0.669005
	17	37997843	37998487	84673		960	10	116	16		150	203	12	6		184.125		1.27216	1.16642	1.09065	0.275427	0.681506
	17	38047033	38047952	35345.5		33	2	28	25		21	9	0	7		15.625		1.09028	0.992795	1.09819	0.27212	0.681506
	17	38051250	38052225	31100.5		990	685	1129	392		313	35	42	1022		576		1.04409	0.945956	1.10374	0.269707	0.681506
	17	37862340	37864640	219348		84	88	396	819		139	293	188	11		252.25		0.985729	1.00869	0.977236	0.328452	0.744196
	17	37870327	37872560	211394		144	2	6	458		2	196	5	1		101.75		1.21543	1.25235	0.970519	0.331788	0.744196
	17	37885498	37887554	196312		656	11	14	866		14	18	160	391		266.25		1.152	1.14689	1.00446	0.315158	0.744196
	17	37924372	37925739	157782		304	51	194	1156		24	47	598	36		301.25		1.07942	1.0703	1.00852	0.313204	0.744196
	17	38031834	38032587	50627.5		297	114	9	21		29	138	11	977		199.5		-1.13903	1.14254	-0.99693	0.318798	0.744196
	17	38091498	38092997	9409.5		161	722	209	1224		570	146	308	187		440.875		0.844364	0.882237	0.957071	0.338531	0.744196
	17	38124181	38125921	42213		42	866	1894	92		51	949	65	178		517.125		1.04094	1.05124	0.990202	0.322076	0.744196
	17	38064976	38066144	17278		124	44	1269	801		707	1398	1944	270		819.625		-0.851284	0.902573	-0.943174	0.345592	0.74943
	17	38122447	38124180	40475.5		498	50	171	28		1357	33	23	255		301.875		-0.969455	1.10021	-0.881154	0.378234	0.802189
	17	37852959	37855323	228697		438	7	14	21		14	294	837	10		204.375		-1.01304	1.19034	-0.851052	0.394741	0.804641
	17	38045680	38046582	36707		0	3	0	6		6	36	0	0		6.375		-1.27678	1.46702	-0.870321	0.384125	0.804641
	17	38047490	38048415	34885.5		44	3	34	37		36	13	0	10		22.125		0.864408	1.01855	0.848667	0.396067	0.804641
	17	38066728	38067920	15514		340	80	13	419		1504	273	14	73		339.5		-0.944449	1.1011	-0.857729	0.391042	0.804641
	17	37923676	37925056	158472		378	600	2217	1854		734	873	1376	103		1016.88		0.6553	0.795249	0.824019	0.409929	0.817747
	17	38033725	38034496	48727.5		2	261	5	2		74	1	3	35		47.875		0.994038	1.20907	0.82215	0.410992	0.817747
	17	38047949	38048880	34423.5		2118	1377	64	406		74	144	1818	79		760		0.787133	1.00676	0.781845	0.434305	0.855316
	17	38087814	38089270	5704		525	59	118	475		87	84	61	2004		426.625		-0.789139	1.05554	-0.747618	0.45469	0.87618
	17	38115586	38117286	33598		707	75	1144	1676		359	494	357	1034		730.75		0.623063	0.840516	0.741287	0.458519	0.87618
	17	37864645	37866927	217052		64	3	75	117		122	56	305	3		93.125		-0.764738	1.0847	-0.705025	0.480795	0.88378
	17	38061584	38062703	20694.5		1984	592	988	376		1279	354	2523	1557		1206.62		-0.503213	0.713782	-0.704995	0.480813	0.88378
	17	38070343	38071587	11873		1266	913	50	1354		1126	1741	1583	873		1113.25		-0.529607	0.772354	-0.685704	0.4929	0.889994
	17	38112209	38113890	30211.5		198	721	566	4885		100	1483	1797	227		1247.12		0.703308	1.04124	0.675449	0.499391	0.889994
	17	38084944	38086366	2817		949	2866	5034	2162		2257	2634	2571	1407		2485		0.304272	0.465508	0.653634	0.513348	0.900692
	17	37920090	37921538	162024		1139	742	94	29		43	18	1027	24		389.5		0.700617	1.13185	0.619001	0.535915	0.923497
	17	37921545	37922965	160583		1225	59	150	348		167	156	1060	1410		571.875		-0.571619	0.961224	-0.594678	0.552059	0.938618
	17	38055214	38056243	27109.5		66	39	1011	1003		43	261	930	37		423.75		0.624885	1.07017	0.583911	0.55928	0.938618
	17	37850578	37852956	231071		15	808	7	56		56	849	16	478		285.625		-0.534626	1.1645	-0.459102	0.646161	0.941021
	17	37851770	37854141	229882		270	260	14	92		36	477	319	132		200		-0.520871	1.00706	-0.517222	0.605002	0.941021
	17	37860018	37862335	221662		498	234	895	334		38	216	973	1102		536.25		-0.221413	0.922479	-0.24002	0.810315	0.941021
	17	37861181	37863490	220502		41	131	940	1393		32	552	501	572		520.25		0.519492	0.99669	0.521217	0.602215	0.941021
	17	37869200	37871443	212516		1122	12	27	1226		14	1505	21	8		491.875		0.452875	1.32893	0.340782	0.733268	0.941021
	17	37871449	37873671	210278		57	9	528	516		12	462	302	608		311.75		-0.268559	1.08065	-0.248517	0.803735	0.941021
	17	37878063	37880214	203700		737	12	16	59		10	49	161	355		174.875		0.425853	1.14241	0.372766	0.709323	0.941021
	17	37881289	37883400	200494		268	27	41	647		12	19	647	14		209.375		0.41233	1.15754	0.356213	0.721681	0.941021
	17	37882352	37884449	199438		46	15	7	79		3	4	202	3		44.875		-0.435703	1.13131	-0.385131	0.70014	0.941021
	17	37887561	37889588	194264		16	1020	13	28		816	100	14	680		335.875		-0.470654	1.16416	-0.404285	0.686003	0.941021
	17	37893574	37895509	188296		12	11	259	299		10	329	146	230		162		-0.251354	1.09251	-0.23007	0.818037	0.941021
	17	37922262	37923669	159872		533	66	717	115		41	872	982	29		419.375		-0.365876	1.0429	-0.350827	0.725718	0.941021
	17	37953072	37953993	129306		305	394	1311	30		425	24	589	634		464		0.249436	1.00382	0.248487	0.803758	0.941021
	17	38007451	38008092	75066.5		2	3	2	20		2	8	6	4		5.875		0.387248	0.914502	0.423453	0.671965	0.941021
	17	38008092	38008733	74425.5		507	1150	1491	324		771	1125	935	29		791.5		0.253141	0.873245	0.289885	0.771904	0.941021
	17	38023241	38023933	59251		488	412	93	449		20	593	146	1181		422.75		-0.374445	0.984665	-0.380277	0.70374	0.941021
	17	38039265	38040091	43160		160	4	444	23		900	6	6	140		210.375		-0.5859	1.20231	-0.48731	0.626038	0.941021
	17	38040922	38041767	41493.5		111	78	92	48		176	77	4	17		75.375		0.230179	0.993786	0.231619	0.816834	0.941021
	17	38041342	38042192	41071		111	78	92	48		176	77	4	17		75.375		0.230179	0.993786	0.231619	0.816834	0.941021
	17	38042617	38043482	39788.5		55	5	61	337		14	264	66	9		101.375		0.312992	1.10973	0.282042	0.777911	0.941021
	17	38048412	38049349	33957.5		1251	780	1267	1360		571	530	539	1988		1035.75		0.341051	0.672994	0.506767	0.612318	0.941021
	17	38049346	38050295	33017.5		456	543	40	1804		1491	380	417	1043		771.75		-0.205991	0.887631	-0.232069	0.816485	0.941021
	17	38051734	38052715	30613.5		378	848	591	565		456	37	43	1199		514.625		0.403149	0.961226	0.419412	0.674915	0.941021
	17	38055725	38056761	26595		238	608	1207	242		43	533	1069	47		498.375		0.385336	0.980158	0.393136	0.694219	0.941021
	17	38056239	38057282	26077.5		413	97	915	310		37	99	1011	41		365.375		0.4698	1.0333	0.454657	0.649356	0.941021
	17	38060485	38061588	21801.5		68	16	696	60		10	264	788	18		240		-0.296822	1.14677	-0.258832	0.795765	0.941021
	17	38063262	38064405	19004.5		486	289	709	195		133	229	965	691		462.125		-0.240855	0.861206	-0.279672	0.779729	0.941021
	17	38065556	38066732	16694		331	1190	768	2994		75	2912	2003	1357		1453.75		-0.24411	0.79748	-0.306102	0.759527	0.941021
	17	38066140	38067324	16106		327	1241	304	2171		73	2297	1230	1095		1092.25		-0.196656	0.844447	-0.232881	0.815853	0.941021
	17	38068516	38069734	13713		32	29	128	768		57	159	553	553		284.875		-0.398811	1.04622	-0.381194	0.703059	0.941021
	17	38071583	38072844	10624.5		274	1170	1345	151		2548	297	567	544		862		-0.389681	0.851843	-0.457456	0.647343	0.941021
	17	38072209	38073479	9994		2739	884	1097	757		224	1542	1784	1061		1261		0.233728	0.699715	0.334033	0.738355	0.941021
	17	38084238	38085650	2106		321	1484	6352	2765		1951	2817	1890	2698		2534.75		0.209026	0.727506	0.287318	0.773869	0.941021
	17	38085655	38087085	3532		499	130	1033	198		573	212	255	301		400.125		0.427285	0.871578	0.490243	0.623962	0.941021
	17	38087090	38088538	4976		144	110	49	151		42	89	34	378		124.625		-0.227657	0.961967	-0.236658	0.812922	0.941021
	17	38090011	38091494	7914.5		2390	1122	1095	1524		2501	1912	828	1478		1606.25		-0.127669	0.537273	-0.237624	0.812173	0.941021
	17	38090753	38092243	8660		1087	1122	655	1524		1191	1259	556	869		1032.88		0.171205	0.620323	0.275994	0.782553	0.941021
	17	38093001	38094517	10921		165	1195	667	1441		58	791	304	1459		760		0.368591	0.887689	0.415225	0.677977	0.941021
	17	38093759	38095283	11683		64	1185	259	488		24	1051	378	58		438.375		0.345388	1.03272	0.334446	0.738043	0.941021
	17	38098391	38099962	16338.5		677	1757	1388	151		542	2026	189	279		876.125		0.352418	0.859591	0.409983	0.681818	0.941021
	17	38099965	38101551	17920		628	328	270	2502		1281	1408	1761	347		1065.62		-0.336381	0.784897	-0.428567	0.668239	0.941021
	17	38103965	38105586	21937.5		33	976	29	451		364	181	1091	710		479.375		-0.571158	0.998086	-0.572253	0.56715	0.941021
	17	38110537	38112207	28534		48	657	998	464		857	1197	60	544		603.125		-0.26241	0.929046	-0.28245	0.777598	0.941021
	17	38125051	38126794	43084.5		46	257	1295	98		58	487	68	1500		476.125		-0.270696	1.05244	-0.257207	0.797019	0.941021
	17	38128546	38130302	46586		1772	206	1078	674		273	473	460	2001		867.125		0.200086	0.816489	0.245057	0.806412	0.941021
	17	38130303	38132064	48345.5		585	21	409	542		567	412	33	1086		456.875		-0.375675	0.990494	-0.379281	0.70448	0.941021
	17	38131184	38132947	49227.5		585	21	409	542		567	412	33	1086		456.875		-0.375675	0.990494	-0.379281	0.70448	0.941021
	17	38135606	38137384	53657		42	147	8	324		38	198	112	8		109.625		0.466257	1.06661	0.437139	0.662011	0.941021
	17	37920821	37922255	161300		3410	1508	62	64		49	50	2475	1410		1128.5		0.268293	1.21589	0.220655	0.825361	0.942572
	17	38111372	38113047	29371.5		82	1105	1204	988		638	1965	405	821		901		-0.165928	0.807851	-0.205394	0.837264	0.946009
	17	38022897	38023587	59596		355	168	16	31		11	18	8	615		152.75		-0.157118	1.16703	-0.134631	0.892904	0.982147
	17	38054707	38055729	27620		72	22	25	500		179	163	342	22		165.625		-0.161512	1.05907	-0.152503	0.87879	0.982147
	17	38076717	38078049	5455		88	36	719	63		104	161	710	39		240		-0.138492	1.05578	-0.131175	0.895637	0.982147
	17	38086370	38087809	4251.5		499	130	651	198		573	212	255	301		352.375		0.127703	0.851915	0.149902	0.880842	0.982147
	17	38123313	38125050	41343.5		19	299	583	82		543	471	27	61		260.625		-0.140535	1.05563	-0.133129	0.894091	0.982147
	17	38125923	38127669	43958		283	21	715	1334		29	117	193	1786		559.75		0.125021	1.06204	0.117718	0.906291	0.988216
	17	38088542	38090007	6436.5		1833	256	722	1442		1215	242	631	1937		1034.75		0.0737593	0.769965	0.0957957	0.923683	0.995926
	17	38053205	38054206	29132.5		16	581	256	186		808	20	120	172		269.875		-0.0923483	1.05493	-0.0875401	0.930242	0.997426
	17	38077378	38078720	4789		618	655	1179	135		247	312	1930	218		661.75		-0.0589875	0.885884	-0.0665861	0.946911	0.998655
	17	38089274	38090748	7173		1503	1185	363	1118		1508	602	948	1271		1062.25		-0.0515463	0.65646	-0.0785217	0.937413	0.998655
	17	38141855	38143651	59915		591	28	1294	440		130	891	36	1436		605.75		-0.0722968	1.01055	-0.0715422	0.942966	0.998655
	17	38083536	38084940	1400		296	502	3495	1065		779	1764	535	2461		1362.12		-0.0446741	0.749009	-0.0596443	0.952439	0.999026
	17	37849382	37851767	232264		21	340	545	118		314	520	52	134		255.5		0.0049163	0.998801	0.0049222	0.996073	1
	17	37863494	37865786	218198		166	2	193	309		323	150	208	5		169.5		-0.0284327	1.10455	-0.0257415	0.979464	1
	17	37868068	37870322	213643		428	430	11	441		311	975	16	12		328		-0.00365637	1.1147	-0.00328014	0.997383	1
	17	37917853	37919344	164240		797	1153	788	52		1673	346	804	44		707.125		-0.034814	0.944569	-0.036857	0.970599	1
	17	37919352	37920814	162755		18	26	25	5		11	14	39	10		18.5		-2.25962e-17	0.851564	-2.65349e-17	1	1
	17	37952605	37953532	129770		306	327	1313	34		426	46	833	634		489.875		0.0264353	0.98199	0.0269201	0.978523	1
	17	38008413	38009054	74104.5		1158	1253	588	180		1068	1095	879	34		781.875		0.0428907	0.882369	0.0486085	0.961231	1
	17	38048877	38049820	33489.5		489	563	500	3093		1510	273	439	2467		1166.75		-0.0125275	0.802737	-0.015606	0.987549	1
	17	37858851	37861176	222824		24	43	22	404		57	48	174	1541		289.125		-1.57009	1.10796	-1.41711	NA	NA
	17	37865790	37868064	215911		13	41	11	68		6	987	10	8		143		-2.33887	1.18702	-1.97037	NA	NA
	17	37872565	37874776	209168		6	7	113	6		22	6	9	14		22.875		1.19572	0.995114	1.20159	NA	NA
	17	37879145	37881282	202624		1	1	1	1		1	1	1	1		1		0	1.04254	0	1	NA
	17	37883407	37885491	198389		1	1	1	1		1	1	1	1		1		0	1.04254	0	1	NA
	17	37888582	37890593	193250		16	24	13	28		28	62	14	680		108.125		-2.7839	1.05827	-2.63062	NA	NA
	17	37889595	37891592	192244		62	20	9	1045		23	77	60	1059		294.375		-0.0820267	1.17635	-0.06973	NA	NA
	17	37890601	37892583	191246		44	12	7	648		15	60	31	142		119.875		1.25488	1.1277	1.11279	NA	NA
	17	37917093	37918599	164992		57	1041	217	20		1891	13	63	9		413.875		-0.453591	1.18646	-0.382306	NA	NA
	17	37918606	37920083	163494		26	989	16	8		16	33	402	13		187.875		0.923224	1.20331	0.767239	NA	NA
	17	37925062	37926416	157099		19	14	9	9		0	4	86	5		18.25		-0.760352	1.07031	-0.710403	NA	NA
	17	37939321	37940430	142962		1300	13	25	29		85	52	29	1195		341		0.00509512	1.18415	0.00430276	NA	NA
	17	37939880	37940981	142408		1345	20	26	36		78	55	26	2363		493.625		-0.610836	1.29929	-0.470131	NA	NA
	17	37983606	37984291	98889.5		1	1	1	1		1	1	1	1		1		0	1.04254	0	1	NA
	17	37991334	37991992	91175		1	1	1	1		1	1	1	1		1		0	1.04254	0	1	NA
	17	37991663	37992320	90846.5		1	1	1	1		1	1	1	1		1		0	1.04254	0	1	NA
	17	37998165	37998808	84351.5		3229	28	130	32		598	127	27	23		524.25		1.7545	1.14289	1.53515	NA	NA
	17	37998487	37999130	84029.5		2082	24	16	22		432	6	18	14		326.75		1.71146	1.22646	1.39545	NA	NA
	17	38006811	38007451	75707		1	1	1	1		1	1	1	1		1		0	1.04254	0	1	NA
	17	38007131	38007772	75386.5		1	1	1	1		1	1	1	1		1		0	1.04254	0	1	NA
	17	38008733	38009376	73783.5		1	1	1	1		1	1	1	1		1		0	1.04254	0	1	NA
	17	38011307	38011953	71208		1	1	1	1		1	1	1	1		1		0	1.04254	0	1	NA
	17	38012924	38013574	69589		151	26	117	180		84	697	71	37		170.375		-0.784792	1.01696	-0.771704	NA	NA
	17	38023586	38024279	58905.5		1	1	1	1		1	1	1	1		1		0	1.04254	0	1	NA
	17	38023932	38024627	58558.5		1	1	1	1		1	1	1	1		1		0	1.04254	0	1	NA
	17	38024278	38024976	58211		1	1	1	1		1	1	1	1		1		0	1.04254	0	1	NA
	17	38024626	38025326	57862		1615	7	60	9		16	12	13	160		236.5		2.44118	1.19688	2.03963	NA	NA
	17	38032209	38032965	50251		4	4	5	14		38	29	4	718		102		-4.00172	1.12508	-3.55684	NA	NA
	17	38032585	38033345	49873		0	0	0	0		0	0	0	0		0		NA	NA	NA	NA	NA
	17	38032964	38033727	49492.5		0	0	0	0		0	0	0	0		0		NA	NA	NA	NA	NA
	17	38033344	38034110	49111		0	0	0	0		0	0	0	0		0		NA	NA	NA	NA	NA
	17	38034109	38034883	48342		0	0	0	0		0	0	0	0		0		NA	NA	NA	NA	NA
	17	38034494	38035271	47955.5		0	0	0	0		0	0	0	0		0		NA	NA	NA	NA	NA
	17	38034881	38035662	47566.5		0	0	0	0		0	0	0	0		0		NA	NA	NA	NA	NA
	17	38035269	38036055	47176		0	0	0	0		2	0	0	0		0.25		-2.17354	1.47258	-1.47601	0.13994	NA
	17	38036053	38036845	46389		0	0	0	0		0	0	0	0		0		NA	NA	NA	NA	NA
	17	38036447	38037244	45992.5		0	0	0	0		0	0	0	0		0		NA	NA	NA	NA	NA
	17	38036843	38037644	45594.5		0	0	0	0		0	0	0	0		0		NA	NA	NA	NA	NA
	17	38037242	38038047	45193.5		0	0	0	2		0	0	0	0		0.25		2.17354	1.47258	1.47601	0.13994	NA
	17	38038045	38038858	44386.5		23	8	20	477		15	12	19	126		87.5		1.34134	1.11956	1.1981	NA	NA
	17	38038449	38039267	43980		0	0	0	0		0	0	0	0		0		NA	NA	NA	NA	NA
	17	38038856	38039678	43571		0	0	0	0		0	0	0	0		0		NA	NA	NA	NA	NA
	17	38039676	38040507	42746.5		244	6	14	29		16	6	8	212		66.875		0.227068	1.13593	0.199896	NA	NA
	17	38040089	38040925	42331		865	132	65	56		20	64	33	393		203.5		0.958336	1.07296	0.893173	NA	NA
	17	38040504	38041345	41913.5		1	1	1	1		1	1	1	1		1		0	1.04254	0	1	NA
	17	38041765	38042620	40645.5		1	1	1	1		1	1	1	1		1		0	1.04254	0	1	NA
	17	38042190	38043050	40218		11	49	17	1929		126	63	10	9		276.75		2.62616	1.17728	2.23069	NA	NA
	17	38046128	38047036	36256		0	0	0	0		0	0	0	0		0		NA	NA	NA	NA	NA
	17	38049817	38050773	32543		35	18	14	1038		19	836	22	18		250		0.240362	1.21136	0.198424	NA	NA
	17	38052221	38053209	30123		1	1	1	1		1	1	1	1		1		0	1.04254	0	1	NA
	17	38052712	38053706	29629		1	1	1	1		1	1	1	1		1		0	1.04254	0	1	NA
	17	38057804	38058869	24501.5		1507	12	41	22		29	24	6	31		209		3.38243	1.13986	2.96742	NA	NA
	17	38061033	38062144	21249.5		1	1	1	1		1	1	1	1		1		0	1.04254	0	1	NA
	17	38064401	38065560	17857.5		1	1	1	1		1	1	1	1		1		0	1.04254	0	1	NA
	17	38069730	38070965	12490.5		1	1	1	1		1	1	1	1		1		0	1.04254	0	1	NA
	17	38072840	38074119	9358.5		57	45	15	48		6	39	564	6		97.5		-1.57501	1.11695	-1.4101	NA	NA
	17	38073475	38074763	8719		50	40	14	44		6	34	500	6		86.75		-1.56907	1.10812	-1.41597	NA	NA
	17	38074114	38075411	8075.5		1	1	1	1		1	1	1	1		1		0	1.04254	0	1	NA
	17	38074758	38076064	7427		1	1	1	1		1	1	1	1		1		0	1.04254	0	1	NA
	17	38075407	38076721	6774		1	1	1	1		1	1	1	1		1		0	1.04254	0	1	NA
	17	38076059	38077383	6117		1	1	1	1		1	1	1	1		1		0	1.04254	0	1	NA
	17	38078715	38080075	3443		1	1	1	1		1	1	1	1		1		0	1.04254	0	1	NA
	17	38079390	38080759	2763.5		1	1	1	1		1	1	1	1		1		0	1.04254	0	1	NA
	17	38080070	38081447	2079.5		1	1	1	1		1	1	1	1		1		0	1.04254	0	1	NA
	17	38080754	38082140	1391		1	1	1	1		1	1	1	1		1		0	1.04254	0	1	NA
	17	38081443	38082838	697.5		1	1	1	1		1	1	1	1		1		0	1.04254	0	1	NA
	17	38082838	38084233	697.5		1	1	1	1		1	1	1	1		1		0	1.04254	0	1	NA
	17	38092248	38093755	10163.5		160	43	189	610		197	77	101	1609		373.25		-0.850502	1.0232	-0.831214	NA	NA
	17	38100758	38102351	18716.5		1	1	1	1		1	1	1	1		1		0	1.04254	0	1	NA
	17	38101555	38103155	19517		1	1	1	1		1	1	1	1		1		0	1.04254	0	1	NA
	17	38102355	38103962	20320.5		53	1335	149	162		917	1761	843	1163		797.875		-1.32381	0.873165	-1.51611	NA	NA
	17	38103158	38104772	21127		53	1335	141	162		917	1089	843	1163		712.875		-1.1247	0.883409	-1.27314	NA	NA
	17	38105589	38107223	23568		1	1	1	1		1	1	1	1		1		0	1.04254	0	1	NA
	17	38106406	38108046	24388		1	1	1	1		1	1	1	1		1		0	1.04254	0	1	NA
	17	38107226	38108873	25211.5		1	1	1	1		1	1	1	1		1		0	1.04254	0	1	NA
	17	38113050	38114735	31054.5		1	1	1	1		1	1	1	1		1		0	1.04254	0	1	NA
	17	38116436	38118141	34450.5		1	1	1	1		1	1	1	1		1		0	1.04254	0	1	NA
	17	38132065	38133832	50110.5		1	1	1	1		1	1	1	1		1		0	1.04254	0	1	NA
	17	38132949	38134718	50995.5		0	0	0	0		4	0	0	15		2.375		-2.3908	1.48621	-1.60866	0.107691	NA
	17	38156388	38158228	74470		20	17	476	46		10	505	16	10		137.5		0.0379685	1.18134	0.0321402	NA	NA
	17	38157308	38159152	75392		19	14	315	63		4	418	29	6		108.5		-0.123843	1.1697	-0.105876	NA	NA
	17	38171274	38173156	89377		1	1	1	1		1	1	1	1		1		0	1.04254	0	1	NA
	17	38184516	38186416	102628		1	1	1	1		1	1	1	1		1		0	1.04254	0	1	NA
