# Supplementary material for: 17q21 asthma-risk variants switch CTCF binding and regulate IL-2 production by T cells
Source: Nat Commun. 2016 Nov 16;7:13426. doi: 10.1038/ncomms13426 (PMC5116091; doi:10.1038/ncomms13426)
Supplement: Supplementary Data 7 — Raw read counts from 4C-Seq analysis of the ORMDL3 promoter region (chr17: 37,849,238 - 38,189,238 (hg19); 340 kb), ordered by chromosomal location. Data were filtered to include only regions with a sum of >50 reads across all donors. Regions enriched in at least 3 of 4 donors for risk or non-risk alleles are highlighted (red or blue, respectively). [file ncomms13426-s8.xlsx]

## Sheet: 7
Supplementary Dataset 7. Raw read counts from 4C-Seq analysis of the ORMDL3 promoter region (chr17: 37,849,238 - 38,189,238 (hg19); 340 kb), ordered by chromosomal location. Data were filtered to include only regions with a sum of >50 reads across all donors. Regions enriched in at least 3 of 4 donors for risk or non-risk alleles are highlighted (red or blue, respectively).
					Donors homozygous for risk allele							Donors homozygous for non-risk allele
	Chromosome	Start (hg19)	End (hg19)		1	2	3	4	Sum	Average		5	6	7	8	Sum	Average		Sum all donors		Location
	17	37850143	37850798		2	62	152	115	331	82.75		0	2	2	3	7	1.75		338		intronic sequence within ERBB2 gene body
	17	37850799	37852389		7	347	3	26	383	95.75		8	371	6	238	623	155.75		1006
	17	37852390	37853519		8	499	4	31	542	135.5		61	514	11	241	827	206.75		1369
	17	37853520	37854109		3	7	9	89	108	27		3	144	591	7	745	186.25		853
	17	37854110	37854261		510	0	4	1	515	128.75		1	4	7	1	13	3.25		528
	17	37854262	37854403		510	2	6	1	519	129.75		2	4	276	1	283	70.75		802
	17	37854404	37854910		71	4	2	24	101	25.25		5	482	278	2	767	191.75		868
	17	37854911	37855136		2	1	0	3	6	1.5		56	86	1	87	230	57.5		236		intronic sequence within ERBB2 gene body
	17	37855379	37855711		47	17	193	5	262	65.5		648	4	5	13	670	167.5		932
	17	37855712	37855770		3	1	194	1	199	49.75		0	1	2	86	89	22.25		288
	17	37858008	37858343		31	0	2	265	298	74.5		2	4	2	1	9	2.25		307
	17	37858344	37858727		795	2	5	192	994	248.5		5	25	8	361	399	99.75		1393
	17	37858728	37858753		763	1	4	5	773	193.25		4	2	4	4	14	3.5		787
	17	37858754	37858908		37	360	1	3	401	100.25		4	2	309	1	316	79		717
	17	37858909	37858965		0	3	1	1	5	1.25		1	1	300	0	302	75.5		307
	17	37859161	37859802		8	7	6	719	740	185		18	18	6	651	693	173.25		1433
	17	37859803	37861010		8	42	9	721	780	195		19	15	7	750	791	197.75		1571
	17	37861020	37862246		921	360	384	17	1682	420.5		19	46	1170	486	1721	430.25		3403
	17	37862247	37863084		25	35	637	613	1310	327.5		18	294	258	744	1314	328.5		2624
	17	37863085	37864444		18	117	370	835	1340	335		15	265	246	11	537	134.25		1877
	17	37864445	37865275		82	0	95	154	331	82.75		161	75	3	2	241	60.25		572
	17	37865276	37865471		82	0	95	154	331	82.75		161	75	3	2	241	60.25		572
	17	37865472	37867069		2	4	3	1	10	2.5		1	0	401	1	403	100.75		413
	17	37867070	37867758		11	50	10	56	127	31.75		6	769	6	7	788	197		915
	17	37867759	37868073		4	3	3	21	31	7.75		1	328	4	2	335	83.75		366
	17	37868074	37869557		6	564	1	20	591	147.75		403	329	7	10	749	187.25		1340
	17	37869558	37870384		561	6	13	555	1135	283.75		7	751	10	4	772	193		1907
	17	37870385	37870788		560	6	13	555	1134	283.5		7	751	10	4	772	193		1906
	17	37870885	37871675		2	0	1	116	119	29.75		0	3	1	0	4	1		123
	17	37871676	37873238		0	0	1	116	117	29.25		0	3	1	0	4	1		121
	17	37873239	37873863		76	12	702	494	1284	321		16	611	401	811	1839	459.75		3123
	17	37873864	37873877		5	5	690	5	705	176.25		4	3	388	6	401	100.25		1106
	17	37874164	37874376		0	1	68	0	69	17.25		47	0	0	2	49	12.25		118
	17	37874488	37875001		12	4	5	1037	1058	264.5		8	13	6	5	32	8		1090
	17	37875213	37876425		1	2	3	0	6	1.5		1	0	72	62	135	33.75		141
	17	37876426	37877367		9	9	82	605	705	176.25		11	11	83	823	928	232		1633
	17	37877368	37877836		718	10	78	625	1431	357.75		244	345	91	7	687	171.75		2118
	17	37877837	37878784		879	82	18	237	1216	304		355	339	120	9	823	205.75		2039
	17	37878785	37878888		865	4	6	7	882	220.5		4	1	4	5	14	3.5		896
	17	37878963	37880608		203	12	14	98	327	81.75		8	94	310	694	1106	276.5		1433
	17	37880609	37882301		546	248	19	987	1800	450		13	73	487	21	594	148.5		2394
	17	37882302	37882516		349	17	56	980	1402	350.5		12	22	484	16	534	133.5		1936
	17	37882622	37884799		62	7	8	105	182	45.5		3	5	270	4	282	70.5		464
	17	37884800	37886137		868	16	22	700	1606	401.5		17	338	288	16	659	164.75		2265
	17	37886138	37887341		861	11	19	1143	2034	508.5		17	19	93	114	243	60.75		2277
	17	37887342	37888438		8	2	0	7	17	4.25		1	3	72	331	407	101.75		424
	17	37888439	37889075		21	513	11	17	562	140.5		724	57	336	671	1788	447		2350
	17	37889076	37889225		8	510	6	14	538	134.5		408	50	7	340	805	201.25		1343
	17	37889611	37890598		304	12	485	368	1169	292.25		14	31	23	595	663	165.75		1832
	17	37890599	37890836		19	0	0	27	46	11.5		0	12	10	0	22	5.5		68
	17	37890866	37891566		12	6	3	612	633	158.25		8	219	90	5	322	80.5		955
	17	37891567	37892224		12	7	3	282	304	76		7	3	4	527	541	135.25		845
	17	37892781	37893336		394	353	93	3	843	210.75		2	4	8	9	23	5.75		866		intergenic sequence 1.1 kb 5' of GRB7 gene body
	17	37893643	37894577		6	8	241	151	406	101.5		7	169	146	108	430	107.5		836
	17	37894578	37895545		6	4	63	149	222	55.5		4	162	29	126	321	80.25		543
	17	37895587	37896193		4	4	2	5	15	3.75		3	10	1	33	47	11.75		62
	17	37896194	37898161		4	7	2	198	211	52.75		2	6	3	2	13	3.25		224
	17	37898162	37898528		2	4	0	195	201	50.25		0	2	1	0	3	0.75		204
	17	37898529	37899789		4	0	441	1	446	111.5		2	0	1	3	6	1.5		452
	17	37899790	37899890		3	0	441	1	445	111.25		1	0	1	3	5	1.25		450
	17	37900010	37900655		9	583	9	28	629	157.25		10	313	69	119	511	127.75		1140
	17	37902714	37904061		3	34	1	9	47	11.75		239	87	1	1	328	82		375
	17	37904062	37904132		0	14	1	2	17	4.25		147	1	1	0	149	37.25		166
	17	37904133	37904759		4	8	922	147	1081	270.25		7	12	1067	9	1095	273.75		2176
	17	37904760	37905175		8	14	419	512	953	238.25		251	11	579	8	849	212.25		1802
	17	37905176	37905215		4	7	368	13	392	98		10	5	575	6	596	149		988
	17	37905216	37905567		339	34	369	39	781	195.25		9	406	477	868	1760	440		2541		intergenic sequence 1.9 kb 3' of GRB7 gene body
	17	37905803	37906121		310	243	554	970	2077	519.25		12	467	36	10	525	131.25		2602
	17	37906122	37906225		10	240	546	948	1744	436		7	22	29	8	66	16.5		1810		intergenic sequence 2.6 kb 3' of GRB7 gene body
	17	37906285	37907799		5	265	8	427	705	176.25		155	72	10	5	242	60.5		947
	17	37907800	37911335		71	76	208	737	1092	273		316	280	166	116	878	219.5		1970
	17	37911336	37912369		1047	175	144	386	1752	438		115	257	237	89	698	174.5		2450
	17	37912370	37913273		117	227	364	111	819	204.75		159	73	6	21	259	64.75		1078
	17	37913274	37913503		3	123	353	4	483	120.75		3	27	4	8	42	10.5		525
	17	37913599	37913856		7	378	5	144	534	133.5		9	5	7	9	30	7.5		564
	17	37913857	37913877		3	376	2	2	383	95.75		2	3	3	7	15	3.75		398
	17	37914412	37914682		3	8	6	385	402	100.5		6	11	2	652	671	167.75		1073
	17	37914683	37915029		64	6	445	10	525	131.25		337	4	694	6	1041	260.25		1566
	17	37915030	37915135		2	0	63	1	66	16.5		0	0	0	0	0	0		66
	17	37915827	37916325		29	23	389	429	870	217.5		16	19	21	2520	2576	644		3446
	17	37916326	37916338		26	20	320	22	388	97		12	13	19	2515	2559	639.75		2947
	17	37916400	37916880		67	3	1	2	73	18.25		0	0	1	1	2	0.5		75
	17	37916881	37917084		67	3	0	2	72	18		0	0	0	0	0	0		72
	17	37917085	37917393		36	142	723	862	1763	440.75		247	13	1205	122	1587	396.75		3350
	17	37917394	37917406		24	135	106	2	267	66.75		233	3	1	1	238	59.5		505
	17	37917859	37918519		413	456	744	13	1626	406.5		841	13	1033	15	1902	475.5		3528
	17	37918520	37918607		9	453	5	9	476	119		829	5	31	4	869	217.25		1345
	17	37918608	37919542		388	246	274	47	955	238.75		9	642	171	35	857	214.25		1812
	17	37919543	37919660		380	245	19	45	689	172.25		5	635	169	30	839	209.75		1528
	17	37919740	37919877		4	689	1	2	696	174		2	9	8	2	21	5.25		717
	17	37919878	37919890		4	687	0	1	692	173		2	6	7	2	17	4.25		709
	17	37920016	37920203		7	6	6	1	20	5		100	3	344	3	450	112.5		470
	17	37920427	37920739		2	2	63	2	69	17.25		20	2	73	18	113	28.25		182
	17	37920931	37921325		1134	736	18	20	1908	477		14	15	881	8	918	229.5		2826
	17	37921326	37921454		1134	736	20	20	1910	477.5		14	14	881	8	917	229.25		2827
	17	37921588	37921796		7	1	2	2	12	3		7	6	5	697	715	178.75		727
	17	37921797	37922838		1528	33	25	19	1605	401.25		521	23	708	714	1966	491.5		3571
	17	37922839	37922935		471	22	5	5	503	125.75		5	2	173	3	183	45.75		686
	17	37922936	37923136		12	11	399	1233	1655	413.75		14	431	403	9	857	214.25		2512
	17	37923267	37923503		250	11	350	6	617	154.25		8	6	3	8	25	6.25		642
	17	37923504	37924024		21	58	12	52	143	35.75		19	483	1060	471	2033	508.25		2176		intronic sequence within IKZF3 gene body
	17	37924025	37924406		25	292	13	541	871	217.75		430	894	499	506	2329	582.25		3200
	17	37924407	37924475		13	279	5	499	796	199		356	414	14	39	823	205.75		1619
	17	37924476	37924852		175	22	1717	432	2346	586.5		12	21	20	16	69	17.25		2415		intronic sequence within IKZF3 gene body
	17	37924853	37925039		169	13	1099	422	1703	425.75		8	20	449	8	485	121.25		2188
	17	37925040	37925141		2	7	1	2	12	3		2	4	444	1	451	112.75		463
	17	37925256	37925345		8	3	45	2	58	14.5		0	1	0	1	2	0.5		60
	17	37925346	37925515		8	3	45	2	58	14.5		0	1	0	1	2	0.5		60
	17	37925516	37925636		343	6	6	207	562	140.5		3	5	143	8	159	39.75		721
	17	37925637	37925907		0	2	1	0	3	0.75		0	0	139	1	140	35		143
	17	37926247	37926677		4	564	1	223	792	198		7	3	105	4	119	29.75		911
	17	37926678	37926710		2	2	0	0	4	1		4	1	100	1	106	26.5		110
	17	37926832	37927242		6	246	715	1128	2095	523.75		509	17	13	10	549	137.25		2644
	17	37927243	37927381		0	8	11	41	60	15		1	1	0	0	2	0.5		62
	17	37927836	37928313		8	8	13	588	617	154.25		895	334	232	10	1471	367.75		2088
	17	37928314	37928616		18	12	18	862	910	227.5		896	303	15	241	1455	363.75		2365
	17	37928617	37928623		6	1	0	369	376	94		2	3	5	232	242	60.5		618
	17	37928643	37929684		9	3	5	16	33	8.25		80	283	5	9	377	94.25		410
	17	37930143	37930501		112	3	105	357	577	144.25		5	6	189	5	205	51.25		782
	17	37930502	37930832		111	1	104	3	219	54.75		3	4	5	2	14	3.5		233
	17	37931774	37931886		0	40	0	0	40	10		0	6	0	24	30	7.5		70
	17	37931887	37932347		9	887	621	38	1555	388.75		11	332	13	10	366	91.5		1921
	17	37932348	37932640		4	844	7	9	864	216		6	6	5	3	20	5		884
	17	37932641	37932792		9	3	3	60	75	18.75		4	805	198	20	1027	256.75		1102
	17	37932793	37932968		0	1	2	2	5	1.25		3	0	192	2	197	49.25		202
	17	37934285	37934406		5	1	3	3	12	3		5	3	3	426	437	109.25		449
	17	37934407	37934459		2	1	3	1	7	1.75		4	3	1	426	434	108.5		441
	17	37934705	37935224		531	113	12	1082	1738	434.5		8	20	13	71	112	28		1850		intronic sequence within IKZF3 gene body
	17	37935288	37935729		365	655	7	275	1302	325.5		4	4	7	6	21	5.25		1323		intronic sequence within IKZF3 gene body
	17	37935934	37936142		8	49	2	590	649	162.25		3	0	2	42	47	11.75		696
	17	37936143	37936299		6	7	39	589	641	160.25		3	2	418	3	426	106.5		1067
	17	37936613	37936783		12	17	382	25	436	109		23	402	6	7	438	109.5		874
	17	37936784	37937073		17	255	709	29	1010	252.5		29	403	9	10	451	112.75		1461
	17	37938291	37938361		500	3	1	3	507	126.75		0	5	43	271	319	79.75		826
	17	37938362	37938930		535	9	16	16	576	144		8	15	902	11	936	234		1512
	17	37938931	37939149		490	320	615	144	1569	392.25		142	25	14	73	254	63.5		1823		intronic sequence within IKZF3 gene body
	17	37939150	37939237		397	3	7	4	411	102.75		4	5	0	66	75	18.75		486
	17	37939375	37939883		1689	1585	926	635	4835	1208.75		19	29	23	434	505	126.25		5340		intronic sequence within IKZF3 gene body
	17	37939884	37940232		433	6	10	12	461	115.25		47	21	10	775	853	213.25		1314
	17	37940233	37940242		432	3	7	7	449	112.25		38	14	9	363	424	106		873
	17	37940577	37940968		322	58	8	625	1013	253.25		9	218	7	669	903	225.75		1916
	17	37940969	37940983		215	5	3	7	230	57.5		7	3	3	664	677	169.25		907
	17	37944055	37944258		2	3	6	113	124	31		0	4	1	7	12	3		136
	17	37944259	37944270		2	1	2	111	116	29		0	3	0	3	6	1.5		122
	17	37944806	37944965		0	2	65	5	72	18		2	0	1	59	62	15.5		134
	17	37944966	37945176		0	2	65	5	72	18		2	0	1	59	62	15.5		134
	17	37945177	37946414		601	553	13	7	1174	293.5		5	14	9	381	409	102.25		1583
	17	37946415	37946435		599	553	10	4	1166	291.5		1	8	6	5	20	5		1186
	17	37946625	37946720		1	101	0	0	102	25.5		0	1	3	2	6	1.5		108
	17	37947191	37947391		11	110	6	6	133	33.25		105	130	17	4	256	64		389
	17	37947392	37947510		6	108	82	8	204	51		4	108	8	5	125	31.25		329
	17	37947839	37948406		16	30	950	631	1627	406.75		21	492	10	14	537	134.25		2164
	17	37948407	37948515		11	16	946	614	1587	396.75		16	10	7	6	39	9.75		1626
	17	37949351	37949559		3	5	150	1	159	39.75		3	1	369	3	376	94		535
	17	37950774	37951040		187	7	4	12	210	52.5		2	8	5	3	18	4.5		228
	17	37952329	37952964		522	52	909	367	1850	462.5		477	464	15	549	1505	376.25		3355
	17	37952965	37953121		2	36	2	6	46	11.5		3	33	260	1	297	74.25		343
	17	37953122	37953520		150	42	655	12	859	214.75		209	12	271	315	807	201.75		1666
	17	37953521	37954077		157	456	656	20	1289	322.25		219	12	334	320	885	221.25		2174
	17	37954078	37954133		3	412	1	3	419	104.75		2	1	1	1	5	1.25		424
	17	37954162	37954601		9	7	11	10	37	9.25		993	14	15	483	1505	376.25		1542
	17	37954602	37954645		5	4	7	8	24	6		986	9	8	4	1007	251.75		1031
	17	37955074	37955273		12	12	44	3	71	17.75		5	0	1	0	6	1.5		77
	17	37955274	37955300		0	12	43	2	57	14.25		4	0	1	0	5	1.25		62
	17	37956083	37956239		1105	8	156	12	1281	320.25		347	6	9	9	371	92.75		1652
	17	37956240	37956311		2	3	152	3	160	40		344	0	1	1	346	86.5		506
	17	37956812	37957285		16	4	581	1913	2514	628.5		9	18	5	13	45	11.25		2559
	17	37957423	37957501		332	5	411	5	753	188.25		2	0	10	2	14	3.5		767
	17	37957502	37957510		332	4	411	5	752	188		2	0	3	2	7	1.75		759
	17	37958143	37958551		292	4	2	28	326	81.5		78	6	2	4	90	22.5		416
	17	37958552	37958882		4	6	2	257	269	67.25		51	13	5	3	72	18		341
	17	37958883	37959199		7	14	19	993	1033	258.25		280	15	9	9	313	78.25		1346
	17	37959200	37959265		7	4	6	1320	1337	334.25		276	12	7	6	301	75.25		1638
	17	37959266	37959555		2	0	2	581	585	146.25		1	6	2	1	10	2.5		595
	17	37959626	37960077		11	260	223	73	567	141.75		8	13	6	387	414	103.5		981
	17	37960346	37960865		618	21	13	385	1037	259.25		513	15	729	909	2166	541.5		3203
	17	37960866	37961002		1	1	2	0	4	1		402	3	3	2	410	102.5		414
	17	37961003	37961561		334	10	8	11	363	90.75		118	115	844	4	1081	270.25		1444
	17	37961562	37961713		330	9	6	7	352	88		113	113	843	3	1072	268		1424
	17	37961998	37962242		73	4	445	6	528	132		5	6	11	108	130	32.5		658
	17	37962243	37962291		68	2	0	0	70	17.5		1	0	5	0	6	1.5		76
	17	37962775	37963399		10	12	423	79	524	131		748	268	594	51	1661	415.25		2185
	17	37963400	37963472		5	4	395	5	409	102.25		740	3	11	44	798	199.5		1207
	17	37963473	37963792		3	15	127	4	149	37.25		8	5	9	16	38	9.5		187
	17	37963941	37964254		7	62	678	25	772	193		14	233	6	8	261	65.25		1033
	17	37964595	37964803		4	89	832	5	930	232.5		103	7	6	8	124	31		1054
	17	37964804	37964838		3	86	820	4	913	228.25		99	4	4	4	111	27.75		1024
	17	37965762	37965923		108	84	1	2	195	48.75		3	1	2	0	6	1.5		201
	17	37966973	37967332		7	230	6	689	932	233		6	194	1	8	209	52.25		1141
	17	37967333	37967827		13	237	507	696	1453	363.25		88	207	400	18	713	178.25		2166
	17	37967938	37968290		14	2339	19	27	2399	599.75		20	17	2345	25	2407	601.75		4806
	17	37968358	37968662		3	5	4	6	18	4.5		2	3	380	5	390	97.5		408
	17	37968663	37968793		3	17	4	7	31	7.75		2	29	381	5	417	104.25		448
	17	37969045	37969463		10	1	0	3	14	3.5		1	1	136	0	138	34.5		152
	17	37969601	37969885		750	93	656	26	1525	381.25		12	12	340	19	383	95.75		1908
	17	37969886	37970281		1258	24	586	1470	3338	834.5		12	242	18	301	573	143.25		3911		intronic sequence within IKZF3 gene body
	17	37970282	37970450		992	22	584	1213	2811	702.75		11	238	16	297	562	140.5		3373		intronic sequence within IKZF3 gene body
	17	37970632	37970802		0	1	2	0	3	0.75		0	1	0	178	179	44.75		182
	17	37970803	37971037		0	1	2	0	3	0.75		0	1	0	178	179	44.75		182
	17	37971660	37971805		4	85	2	6	97	24.25		6	3	1	8	18	4.5		115
	17	37971806	37972238		13	495	8	49	565	141.25		12	435	568	15	1030	257.5		1595
	17	37972239	37972265		13	488	8	49	558	139.5		11	434	568	12	1025	256.25		1583
	17	37972375	37972455		0	0	2	1	3	0.75		0	1	129	0	130	32.5		133
	17	37972620	37972955		6	9	1114	16	1145	286.25		7	4	11	5	27	6.75		1172
	17	37972956	37973270		80	2	4	1	87	21.75		0	10	0	2	12	3		99
	17	37973271	37973281		80	0	1	0	81	20.25		0	9	0	1	10	2.5		91
	17	37973868	37974062		5	10	94	36	145	36.25		626	422	47	6	1101	275.25		1246
	17	37974063	37974075		0	1	89	3	93	23.25		1	0	1	0	2	0.5		95
	17	37974189	37974449		19	13	1005	57	1094	273.5		10	941	23	1406	2380	595		3474
	17	37974450	37974560		19	13	1005	57	1094	273.5		10	941	23	1406	2380	595		3474
	17	37974561	37974780		1	2	0	94	97	24.25		92	82	2	1	177	44.25		274
	17	37974814	37975154		7	3	3	28	41	10.25		3	434	1	3	441	110.25		482
	17	37975155	37975290		9	4	462	44	519	129.75		6	581	2	8	597	149.25		1116
	17	37975438	37975575		6	757	3	2	768	192		3	2	4	6	15	3.75		783
	17	37975897	37976081		6	21	8	567	602	150.5		584	8	5	6	603	150.75		1205
	17	37976082	37976245		4	3	6	178	191	47.75		582	4	4	1	591	147.75		782
	17	37976246	37976462		1	0	0	172	173	43.25		2	1	1	0	4	1		177
	17	37976620	37977462		600	173	300	229	1302	325.5		386	342	14	44	786	196.5		2088
	17	37977463	37977751		26	9	1009	222	1266	316.5		385	334	8	14	741	185.25		2007
	17	37977876	37978187		269	5	7	9	290	72.5		6	13	16	0	35	8.75		325
	17	37978188	37978660		267	2	3	10	282	70.5		4	29	7	2	42	10.5		324
	17	37978786	37979576		27	3	18	816	864	216		290	1	4	4	299	74.75		1163
	17	37979747	37980453		16	267	74	12	369	92.25		4	178	250	6	438	109.5		807
	17	37980687	37981383		10	5	231	127	373	93.25		333	37	72	570	1012	253		1385
	17	37981384	37981479		8	4	229	78	319	79.75		333	37	7	569	946	236.5		1265
	17	37981492	37981692		2	110	4	202	318	79.5		168	2	5	11	186	46.5		504
	17	37981693	37981756		1	108	1	1	111	27.75		0	0	0	11	11	2.75		122
	17	37982019	37982465		6	251	510	7	774	193.5		123	9	6	147	285	71.25		1059
	17	37982891	37983444		1	324	5	0	330	82.5		197	1	111	5	314	78.5		644
	17	37983445	37984424		90	496	6	424	1016	254		199	7	115	7	328	82		1344
	17	37984425	37984499		89	172	1	424	686	171.5		2	6	4	2	14	3.5		700
	17	37984500	37984781		22	0	43	4	69	17.25		10	2	0	57	69	17.25		138
	17	37985820	37986293		800	46	402	17	1265	316.25		908	240	89	9	1246	311.5		2511
	17	37986294	37986692		806	53	610	10	1479	369.75		918	23	12	1063	2016	504		3495
	17	37986693	37986718		6	8	10	5	29	7.25		9	9	5	1052	1075	268.75		1104
	17	37987338	37987697		5	24	368	6	403	100.75		2	6	4	2	14	3.5		417
	17	37987903	37988227		405	598	10	669	1682	420.5		13	16	1112	18	1159	289.75		2841
	17	37988228	37988472		5	4	3	8	20	5		2	2	1096	5	1105	276.25		1125
	17	37988500	37988803		4	2	3	40	49	12.25		2	5	0	7	14	3.5		63
	17	37988863	37989006		1	3	2	8	14	3.5		359	2	2	3	366	91.5		380
	17	37989007	37989079		1	3	2	8	14	3.5		359	2	2	3	366	91.5		380
	17	37989331	37989476		153	7	875	13	1048	262		93	1	11	15	120	30		1168
	17	37989477	37989508		151	4	872	8	1035	258.75		4	1	6	12	23	5.75		1058
	17	37990128	37990557		917	282	11	10	1220	305		221	10	4	310	545	136.25		1765
	17	37990558	37990581		4	275	3	3	285	71.25		206	2	1	5	214	53.5		499
	17	37990640	37990763		51	1	57	3	112	28		1	0	0	15	16	4		128
	17	37990884	37991626		10	659	2	41	712	178		9	532	5	7	553	138.25		1265
	17	37991627	37992362		552	676	18	1127	2373	593.25		18	290	19	24	351	87.75		2724		intronic sequence within IKZF3 gene body
	17	37992363	37992419		11	14	9	1093	1127	281.75		14	16	12	18	60	15		1187
	17	37993351	37993566		10	5	822	36	873	218.25		5	568	11	377	961	240.25		1834
	17	37993567	37993691		0	1	142	1	144	36		2	0	2	0	4	1		148
	17	37993692	37993851		738	144	8	13	903	225.75		4	3	269	11	287	71.75		1190
	17	37993852	37994381		738	11	7	4	760	190		4	2	267	9	282	70.5		1042
	17	37994414	37994640		26	7	357	63	453	113.25		9	12	727	157	905	226.25		1358
	17	37994641	37994651		6	3	353	61	423	105.75		4	3	2	2	11	2.75		434
	17	37995749	37996144		4	0	36	7	47	11.75		2	73	23	1	99	24.75		146
	17	37996256	37996680		423	3	348	4	778	194.5		4	6	4	7	21	5.25		799
	17	37996681	37996758		2	1	343	0	346	86.5		1	3	2	3	9	2.25		355
	17	37996977	37998143		386	389	67	17	859	214.75		5	346	7	5	363	90.75		1222
	17	37998144	37998423		0	0	0	0	0	0		0	54	0	0	54	13.5		54
	17	37998449	37998766		1919	20	231	31	2201	550.25		301	244	24	12	581	145.25		2782
	17	37998767	37998946		1513	12	10	11	1546	386.5		298	3	10	11	322	80.5		1868
	17	37999042	37999564		1041	495	8	500	2044	511		216	14	9	7	246	61.5		2290		intronic sequence within IKZF3 gene body
	17	38000729	38001155		15	365	10	967	1357	339.25		11	15	300	915	1241	310.25		2598
	17	38001156	38001406		3	353	4	1	361	90.25		1	1	3	2	7	1.75		368
	17	38001418	38002121		294	15	412	23	744	186		9	220	408	654	1291	322.75		2035
	17	38002122	38002188		219	14	412	23	668	167		9	205	408	653	1275	318.75		1943
	17	38003058	38003283		11	13	432	47	503	125.75		10	665	8	4	687	171.75		1190
	17	38003284	38003333		11	13	432	47	503	125.75		10	665	8	4	687	171.75		1190
	17	38003390	38003721		2	3	72	1	78	19.5		59	3	2	76	140	35		218
	17	38004157	38004222		2	46	8	43	99	24.75		1	0	3	0	4	1		103
	17	38004393	38004452		1	4	2	1	8	2		171	3	4	0	178	44.5		186
	17	38004453	38004489		1	4	2	1	8	2		171	3	4	0	178	44.5		186
	17	38005613	38006041		26	14	589	21	650	162.5		762	13	5	10	790	197.5		1440
	17	38006042	38006046		22	11	3	20	56	14		758	9	1	5	773	193.25		829
	17	38006124	38007832		0	1	262	1	264	66		1	3	1	2	7	1.75		271
	17	38007918	38008035		415	2	3	15	435	108.75		4	3	19	5	31	7.75		466
	17	38008250	38008458		141	280	739	147	1307	326.75		11	383	378	11	783	195.75		2090
	17	38008459	38008929		441	1067	757	187	2452	613		1010	861	617	20	2508	627		4960
	17	38008930	38009386		809	362	16	32	1219	304.75		248	359	333	15	955	238.75		2174
	17	38009387	38009609		807	361	16	30	1214	303.5		248	359	331	10	948	237		2162
	17	38009677	38009754		0	4	1	455	460	115		1	1	4	2	8	2		468
	17	38009793	38010565		1261	12	379	535	2187	546.75		11	11	13	17	52	13		2239		intronic sequence within IKZF3 gene body
	17	38010566	38010596		86	6	367	521	980	245		3	7	8	7	25	6.25		1005		intronic sequence within IKZF3 gene body
	17	38010597	38010941		6	8	1504	12	1530	382.5		11	5	12	7	35	8.75		1565
	17	38010942	38011152		6	8	1504	12	1530	382.5		11	4	11	6	32	8		1562
	17	38011250	38012016		487	433	6	3	929	232.25		6	7	9	112	134	33.5		1063
	17	38012017	38012020		484	429	3	3	919	229.75		4	3	6	107	120	30		1039
	17	38012767	38013159		16	11	398	499	924	231		8	385	195	9	597	149.25		1521
	17	38013160	38013230		19	13	398	502	932	233		12	385	199	8	604	151		1536
	17	38013374	38013590		472	13	10	31	526	131.5		250	343	12	92	697	174.25		1223
	17	38013591	38013619		468	9	10	30	517	129.25		249	343	11	8	611	152.75		1128
	17	38014014	38014213		5	1281	34	8	1328	332		339	8	13	31	391	97.75		1719
	17	38014214	38014290		4	0	457	4	465	116.25		3	2	6	26	37	9.25		502
	17	38014291	38014410		4	0	457	4	465	116.25		3	2	6	4	15	3.75		480
	17	38014696	38014934		3	275	197	1	476	119		5	1	2	2	10	2.5		486
	17	38015507	38015978		4	511	3	6	524	131		2	15	10	2	29	7.25		553
	17	38015979	38015995		2	166	1	4	173	43.25		1	12	1	0	14	3.5		187
	17	38016124	38016489		9	25	5	868	907	226.75		9	51	159	18	237	59.25		1144
	17	38016490	38016621		5	5	3	415	428	107		4	8	8	7	27	6.75		455
	17	38016936	38017129		858	7	15	517	1397	349.25		11	26	8	11	56	14		1453
	17	38017130	38017141		855	3	8	3	869	217.25		6	5	3	6	20	5		889
	17	38017439	38017726		51	337	6	64	458	114.5		141	241	48	49	479	119.75		937
	17	38017727	38017803		2	3	4	15	24	6		141	235	5	9	390	97.5		414
	17	38017883	38018188		536	183	25	40	784	196		18	371	6	722	1117	279.25		1901
	17	38018189	38018210		0	30	19	3	52	13		3	16	0	1	20	5		72
	17	38018512	38018719		1	3	2	9	15	3.75		2	198	1	3	204	51		219
	17	38019831	38019932		63	2	1	2	68	17		1	1	1	3	6	1.5		74
	17	38020325	38020590		9	3	69	144	225	56.25		269	4	2	182	457	114.25		682
	17	38020808	38020999		3	1	296	0	300	75		0	0	3	3	6	1.5		306
	17	38021000	38021192		7	2	756	2	767	191.75		2	2	8	6	18	4.5		785
	17	38021193	38021247		4	1	460	2	467	116.75		2	2	5	3	12	3		479
	17	38021717	38022373		1762	528	758	1809	4857	1214.25		351	66	962	528	1907	476.75		6764		intergenic sequence 1.6 kb 5' of IKZF3 gene body (IKZF3 promoter)
	17	38022374	38022446		677	191	725	473	2066	516.5		13	12	11	9	45	11.25		2111		intergenic sequence 2.0 kb 5' of IKZF3 gene body (IKZF3 promoter)
	17	38022726	38022908		192	692	5	25	914	228.5		3	9	15	7	34	8.5		948
	17	38022909	38022936		189	82	2	3	276	69		1	4	2	5	12	3		288
	17	38023298	38023406		103	4	7	32	146	36.5		5	309	3	329	646	161.5		792
	17	38023407	38023798		126	167	20	14	327	81.75		7	7	186	305	505	126.25		832
	17	38023799	38025060		392	315	112	774	1593	398.25		9	288	33	765	1095	273.75		2688
	17	38025061	38025206		894	6	99	6	1005	251.25		8	7	10	95	120	30		1125
	17	38025207	38025221		778	3	7	4	792	198		7	6	5	48	66	16.5		858
	17	38025589	38025980		3	1	4	1	9	2.25		205	2	476	2	685	171.25		694
	17	38025981	38026608		489	138	15	19	661	165.25		608	97	108	987	1800	450		2461
	17	38026609	38026668		478	129	12	11	630	157.5		424	12	16	380	832	208		1462
	17	38027407	38027580		5	8	9	10	32	8		172	4	775	285	1236	309		1268		intronic sequence within ZPBP2 gene body
	17	38028173	38028223		6	2	1	23	32	8		452	295	1	2	750	187.5		782
	17	38028224	38028346		6	2	1	23	32	8		452	295	1	2	750	187.5		782
	17	38029297	38029555		5	1	6	23	35	8.75		4	313	276	292	885	221.25		920		exonic / intronic sequence within ZPBP2 gene body
	17	38029556	38029598		0	0	1	6	7	1.75		0	63	2	1	66	16.5		73
	17	38029741	38029934		760	8	123	526	1417	354.25		364	23	6	15	408	102		1825
	17	38030222	38030669		61	6	229	47	343	85.75		8	633	5	112	758	189.5		1101
	17	38030670	38030990		10	7	196	51	264	66		11	636	8	71	726	181.5		990
	17	38030997	38031181		2	9	10	0	21	5.25		455	6	2	4	467	116.75		488
	17	38031403	38031564		71	5	5	3	84	21		217	13	25	621	876	219		960
	17	38031565	38032499		929	527	20	24	1500	375		231	37	27	669	964	241		2464
	17	38032500	38032509		584	222	12	15	833	208.25		13	16	14	530	573	143.25		1406
	17	38032565	38032734		3	2	2	9	16	4		19	227	3	475	724	181		740
	17	38033725	38033987		93	1152	25	175	1445	361.25		304	225	16	145	690	172.5		2135
	17	38033988	38034089		6	1044	21	10	1081	270.25		298	5	11	141	455	113.75		1536
	17	38035784	38035940		1	1	107	11	120	30		104	129	112	4	349	87.25		469
	17	38037560	38037978		15	87	859	580	1541	385.25		403	9	11	16	439	109.75		1980
	17	38038059	38038386		7	434	301	165	907	226.75		6	10	8	11	35	8.75		942		intergenic sequence 4.1 kb 3' of ZPBP2 gene body
	17	38038409	38038474		8	2	6	159	175	43.75		11	6	6	193	216	54		391
	17	38038475	38038545		8	2	6	157	173	43.25		5	3	6	193	207	51.75		380
	17	38039560	38039810		468	8	450	16	942	235.5		904	8	9	145	1066	266.5		2008
	17	38039811	38039955		161	4	445	16	626	156.5		901	6	6	141	1054	263.5		1680
	17	38040146	38040353		904	36	7	43	990	247.5		10	4	41	349	404	101		1394
	17	38040884	38041489		364	277	202	26	869	217.25		12	226	13	175	426	106.5		1295
	17	38041490	38041632		145	6	92	0	243	60.75		2	1	4	2	9	2.25		252
	17	38041633	38042556		2	94	18	64	178	44.5		231	101	1	19	352	88		530
	17	38042557	38042969		7	96	22	1012	1137	284.25		237	112	7	6	362	90.5		1499
	17	38042970	38043006		5	1	4	949	959	239.75		5	5	4	4	18	4.5		977
	17	38043172	38043605		185	12	217	57	471	117.75		20	1020	236	8	1284	321		1755
	17	38043606	38043661		4	4	209	2	219	54.75		5	3	17	0	25	6.25		244
	17	38043890	38044663		27	1296	1091	606	3020	755		2014	40	34	1878	3966	991.5		6986
	17	38045416	38045687		737	756	15	22	1530	382.5		9	267	17	12	305	76.25		1835
	17	38045688	38045820		737	756	13	22	1528	382		8	266	14	11	299	74.75		1827
	17	38046047	38046398		448	12	1699	1099	3258	814.5		488	44	73	21	626	156.5		3884
	17	38046816	38047766		204	359	39	67	669	167.25		421	7	723	579	1730	432.5		2399		intergenic sequence 13.1 kb 3' of ZPBP2 gene body
	17	38047767	38047773		11	0	35	1	47	11.75		32	1	0	1	34	8.5		81
	17	38048138	38048520		888	648	16	20	1572	393		20	57	899	23	999	249.75		2571
	17	38048521	38048856		1381	1265	24	259	2929	732.25		1005	30	950	28	2013	503.25		4942
	17	38048857	38049273		342	81	694	193	1310	327.5		27	242	20	924	1213	303.25		2523
	17	38049274	38049573		47	26	597	1557	2227	556.75		28	275	29	1149	1481	370.25		3708
	17	38049574	38049865		574	707	42	1540	2863	715.75		1967	53	537	1374	3931	982.75		6794
	17	38049866	38050406		20	10	7	519	556	139		13	418	11	10	452	113		1008
	17	38050407	38050461		17	9	7	519	552	138		9	418	11	9	447	111.75		999
	17	38050797	38051082		23	1152	1517	40	2732	683		28	24	21	36	109	27.25		2841
	17	38051083	38051469		1821	1244	2639	51	5755	1438.75		45	36	467	49	597	149.25		6352		intergenic sequence 9.6 kb 3' of GSDMB gene body
	17	38051470	38051773		550	74	478	8	1110	277.5		3	3	6	7	19	4.75		1129		intergenic sequence 9.2 kb 3' of GSDMB gene body
	17	38051774	38052196		459	1040	111	733	2343	585.75		591	29	39	1060	1719	429.75		4062
	17	38052197	38052982		27	54	603	12	696	174		10	12	11	323	356	89		1052
	17	38052983	38053874		11	347	516	15	889	222.25		500	11	315	17	843	210.75		1732
	17	38053875	38053892		6	344	7	9	366	91.5		497	8	312	5	822	205.5		1188
	17	38053893	38054187		21	282	972	675	1950	487.5		384	21	24	650	1079	269.75		3029
	17	38054344	38054596		514	13	13	33	573	143.25		953	385	511	7	1856	464		2429
	17	38054597	38054789		514	13	13	33	573	143.25		953	385	511	7	1856	464		2429
	17	38054917	38055354		20	6	5	8	39	9.75		153	117	13	5	288	72		327
	17	38055355	38055486		20	4	4	8	36	9		153	117	13	5	288	72		324
	17	38055487	38055718		19	14	744	485	1262	315.5		9	19	307	12	347	86.75		1609
	17	38055719	38055833		13	7	7	476	503	125.75		8	8	303	8	327	81.75		830
	17	38055892	38056388		15	680	500	43	1238	309.5		13	325	374	17	729	182.25		1967
	17	38056389	38056396		15	369	496	37	917	229.25		9	318	335	13	675	168.75		1592
	17	38056397	38056507		132	6	7	6	151	37.75		5	8	5	1	19	4.75		170
	17	38056508	38056658		2	4	2	89	97	24.25		5	4	1	1	11	2.75		108
	17	38056659	38057020		1135	30	302	575	2042	510.5		28	29	1254	20	1331	332.75		3373
	17	38057021	38057094		1251	29	320	489	2089	522.25		18	29	1277	21	1345	336.25		3434
	17	38057364	38058208		397	377	1037	253	2064	516		196	18	231	762	1207	301.75		3271
	17	38058209	38058250		393	360	1030	244	2027	506.75		73	13	22	538	646	161.5		2673
	17	38058251	38058433		749	5	30	8	792	198		9	6	3	12	30	7.5		822
	17	38058434	38058605		720	4	5	6	735	183.75		9	8	0	8	25	6.25		760
	17	38058918	38059499		225	17	747	677	1666	416.5		17	25	394	586	1022	255.5		2688
	17	38059500	38060144		20	9	1513	466	2008	502		42	9	185	460	696	174		2704
	17	38060145	38060270		6	4	778	200	988	247		35	0	154	6	195	48.75		1183
	17	38060293	38060424		4	14	550	18	586	146.5		7	273	334	6	620	155		1206
	17	38060425	38060745		671	310	350	79	1410	352.5		12	536	726	31	1305	326.25		2715
	17	38060746	38060847		669	8	348	30	1055	263.75		5	532	394	9	940	235		1995
	17	38060962	38062164		34	81	1256	982	2353	588.25		361	132	1289	660	2442	610.5		4795
	17	38062165	38062653		2159	761	1923	673	5516	1379		930	631	2403	1460	5424	1356		10940
	17	38062654	38062659		603	141	18	26	788	197		543	26	881	551	2001	500.25		2789
	17	38062997	38063659		46	1006	482	675	2209	552.25		529	1389	2029	105	4052	1013		6261
	17	38063660	38063831		15	974	204	34	1227	306.75		15	11	246	86	358	89.5		1585
	17	38063832	38063987		31	2	7	23	63	15.75		2	2	127	17	148	37		211
	17	38064146	38064367		787	65	373	502	1727	431.75		185	398	448	917	1948	487		3675
	17	38064368	38064971		802	250	616	173	1841	460.25		215	780	460	1004	2459	614.75		4300
	17	38064972	38065785		148	220	1666	439	2473	618.25		572	1009	514	962	3057	764.25		5530
	17	38065786	38066135		159	49	1473	929	2610	652.5		939	1858	1990	354	5141	1285.25		7751
	17	38066136	38066203		4	6	131	83	224	56		2	4	361	4	371	92.75		595
	17	38066204	38066271		9	17	136	555	717	179.25		9	7	365	139	520	130		1237
	17	38066272	38066666		148	703	243	1058	2152	538		24	969	427	434	1854	463.5		4006
	17	38066667	38067248		22	559	15	498	1094	273.5		16	963	423	430	1832	458		2926
	17	38067257	38068098		454	106	17	559	1136	284		2005	364	19	95	2483	620.75		3619
	17	38068099	38068251		461	123	160	533	1277	319.25		2128	1085	22	504	3739	934.75		5016
	17	38068252	38068488		11	19	143	54	227	56.75		266	723	7	409	1405	351.25		1632		intronic sequence within GSDMB gene body
	17	38068489	38068997		1755	653	45	867	3320	830		1157	778	920	810	3665	916.25		6985
	17	38068998	38069426		55	17	77	506	655	163.75		37	529	357	1142	2065	516.25		2720
	17	38069427	38069444		11	3	12	6	32	8		1	27	25	85	138	34.5		170
	17	38069577	38071033		10	16	74	658	758	189.5		195	79	343	284	901	225.25		1659
	17	38071034	38071056		2	4	1	51	58	14.5		2	62	5	272	341	85.25		399
	17	38071057	38071535		648	473	34	731	1886	471.5		1906	2187	1056	313	5462	1365.5		7348		intronic sequence within GSDMB gene body
	17	38071536	38071577		630	452	23	640	1745	436.25		370	647	751	299	2067	516.75		3812
	17	38071809	38071979		17	379	432	19	847	211.75		984	41	110	107	1242	310.5		2089
	17	38071980	38072045		17	378	432	19	846	211.5		984	40	109	107	1240	310		2086
	17	38072273	38072721		431	34	49	165	679	169.75		769	302	348	333	1752	438		2431
	17	38072722	38072997		1881	830	1039	556	4306	1076.5		132	977	1090	413	2612	653		6918
	17	38072998	38073035		1877	816	1000	428	4121	1030.25		46	938	1087	395	2466	616.5		6587
	17	38073638	38073774		25	20	7	22	74	18.5		3	17	250	3	273	68.25		347
	17	38073884	38074997		317	330	348	1973	2968	742		2773	73	1872	1191	5909	1477.25		8877
	17	38074998	38077384		316	292	128	1288	2024	506		869	301	596	759	2525	631.25		4549
	17	38077385	38077514		4	2	23	19	48	12		6	7	22	17	52	13		100
	17	38077515	38077759		368	418	422	55	1263	315.75		112	127	928	125	1292	323		2555
	17	38077760	38077912		42	17	348	22	429	107.25		49	77	344	5	475	118.75		904
	17	38078424	38079285		1429	2180	1470	2073	7152	1788		1368	1496	1189	1113	5166	1291.5		12318
	17	38079286	38080915		3176	2991	2916	4366	13449	3362.25		2855	3039	1486	2209	9589	2397.25		23038
	17	38080916	38082269		2805	1384	2505	1280	7974	1993.5		1953	1915	1626	1411	6905	1726.25		14879
	17	38082270	38082880		74560	55891	65451	104336	300238	75059.5		51690	71454	75235	73770	272149	68037.2		572387
	17	38082881	38084672		493	862	1309	869	3533	883.25		544	1218	375	1366	3503	875.75		7036
	17	38084673	38084768		323	604	1162	718	2807	701.75		541	1047	210	747	2545	636.25		5352
	17	38084769	38085374		43	39	2723	421	3226	806.5		299	783	363	2037	3482	870.5		6708
	17	38085375	38085601		63	50	1837	773	2723	680.75		509	321	1417	524	2771	692.75		5494
	17	38085602	38086243		77	1351	1295	1093	3816	954		784	829	550	357	2520	630		6336		intergenic sequence 1.9 kb 5' of ORMDL3 gene body
	17	38086244	38086581		1541	1579	1966	456	5542	1385.5		1144	2140	875	527	4686	1171.5		10228
	17	38086582	38086591		4	2	347	9	362	90.5		3	2	8	1	14	3.5		376
	17	38086648	38086991		165	42	204	62	473	118.25		190	70	81	100	441	110.25		914
	17	38086992	38087037		165	42	204	61	472	118		190	70	81	100	441	110.25		913
	17	38087097	38088219		194	148	36	1874	2252	563		1342	135	1421	750	3648	912		5900
	17	38088220	38088226		167	14	13	148	342	85.5		25	9	10	727	771	192.75		1113
	17	38088372	38088509		24	373	35	31	463	115.75		12	181	19	6	218	54.5		681
	17	38088593	38089009		1441	151	1432	611	3635	908.75		392	127	452	1018	1989	497.25		5624
	17	38089010	38089433		530	15	393	823	1761	440.25		258	25	17	666	966	241.5		2727
	17	38089434	38089445		523	7	16	136	682	170.5		241	13	14	141	409	102.25		1091
	17	38089456	38090233		254	488	78	260	1080	270		399	194	394	532	1519	379.75		2599
	17	38090234	38090882		1336	1295	842	2106	5579	1394.75		2277	998	980	795	5050	1262.5		10629
	17	38090883	38091010		630	22	177	402	1231	307.75		983	613	22	408	2026	506.5		3257
	17	38091011	38091147		0	1	3	8	12	3		2	223	1	2	228	57		240
	17	38091148	38091360		0	1	3	8	12	3		2	223	1	2	228	57		240
	17	38091400	38091980		963	725	549	603	2840	710		681	364	528	575	2148	537		4988
	17	38091981	38092756		95	939	255	1610	2899	724.75		111	155	348	169	783	195.75		3682
	17	38092757	38093210		72	14	14	13	113	28.25		575	24	38	48	685	171.25		798
	17	38093211	38093227		61	2	3	2	68	17		1	22	31	31	85	21.25		153
	17	38093228	38093733		21	16	20	891	948	237		22	19	26	1376	1443	360.75		2391
	17	38093734	38093914		14	13	549	213	789	197.25		14	14	11	678	717	179.25		1506
	17	38093915	38093998		8	582	312	32	934	233.5		9	368	118	8	503	125.75		1437
	17	38093999	38095517		72	610	20	597	1299	324.75		17	788	308	64	1177	294.25		2476
	17	38095518	38095559		3	10	14	467	494	123.5		14	419	159	10	602	150.5		1096
	17	38095861	38096061		546	208	379	412	1545	386.25		185	32	559	22	798	199.5		2343
	17	38097159	38097310		915	4	18	25	962	240.5		15	16	10	70	111	27.75		1073
	17	38097311	38097521		1225	51	26	66	1368	342		654	11	93	16	774	193.5		2142
	17	38097522	38097634		311	48	3	44	406	101.5		91	2	81	8	182	45.5		588
	17	38097635	38098819		33	713	2084	125	2955	738.75		48	1979	186	63	2276	569		5231
	17	38098820	38099925		899	1879	1778	160	4716	1179		296	2350	237	187	3070	767.5		7786
	17	38099926	38100005		2	278	44	25	349	87.25		256	211	9	111	587	146.75		936
	17	38100006	38101165		159	34	282	203	678	169.5		185	193	694	384	1456	364		2134
	17	38101166	38102472		572	380	47	2998	3997	999.25		1400	1556	1191	47	4194	1048.5		8191
	17	38102473	38103511		570	1058	139	2886	4653	1163.25		1189	1680	1610	584	5063	1265.75		9716
	17	38103512	38103516		19	664	64	64	811	202.75		454	708	405	553	2120	530		2931
	17	38103611	38103963		15	7	21	34	77	19.25		9	345	33	57	444	111		521
	17	38103964	38105251		38	1336	60	503	1937	484.25		533	372	459	981	2345	586.25		4282
	17	38105252	38105302		21	1288	20	457	1786	446.5		468	25	425	880	1798	449.5		3584
	17	38105303	38106169		14	8	11	87	120	30		10	199	747	40	996	249		1116
	17	38106170	38109116		22	23	690	98	833	208.25		733	89	1356	54	2232	558		3065
	17	38109117	38109553		1	1	4	2	8	2		171	1	109	2	283	70.75		291
	17	38109554	38109698		353	1	6	3	363	90.75		3	1	1	2	7	1.75		370
	17	38109699	38110188		1678	350	1068	299	3395	848.75		32	55	435	34	556	139		3951
	17	38110189	38110240		1324	343	1061	290	3018	754.5		26	51	431	29	537	134.25		3555
	17	38110577	38111514		1284	220	235	385	2124	531		837	314	23	21	1195	298.75		3319
	17	38111515	38111547		13	215	212	371	811	202.75		406	305	12	13	736	184		1547
	17	38111548	38111731		6	2	167	16	191	47.75		144	132	6	134	416	104		607
	17	38111732	38111845		7	3	169	17	196	49		144	136	10	366	656	164		852
	17	38111846	38111944		1	1	2	1	5	1.25		1	4	4	233	242	60.5		247
	17	38111990	38112448		10	623	394	30	1057	264.25		18	418	16	8	460	115		1517
	17	38112449	38112933		595	635	713	3228	5171	1292.75		144	618	1032	32	1826	456.5		6997
	17	38112934	38112951		19	8	213	2301	2541	635.25		28	218	153	10	409	102.25		2950
	17	38112959	38114361		16	317	15	51	399	99.75		15	735	792	644	2186	546.5		2585		intergenic sequence 6.1 kb 5' of GSDMA gene body
	17	38114362	38115359		22	201	29	87	339	84.75		361	1512	613	646	3132	783		3471		intergenic sequence 5.6 kb 5' of GSDMA gene body
	17	38115654	38117017		9	35	160	186	390	97.5		61	120	74	409	664	166		1054
	17	38117018	38118463		927	42	1258	1924	4151	1037.75		377	459	353	697	1886	471.5		6037		intergenic sequence 1.5 kb 5' of GSDMA gene body
	17	38118464	38118487		10	2	4	759	775	193.75		7	320	14	7	348	87		1123
	17	38119807	38120657		7	10	4	450	471	117.75		7	6	11	16	40	10		511
	17	38121225	38121289		5	5	4	41	55	13.75		1	665	3	39	708	177		763
	17	38122540	38123094		259	378	129	12	778	194.5		605	15	12	497	1129	282.25		1907
	17	38123095	38123276		245	2	79	4	330	82.5		147	3	1	121	272	68		602
	17	38123448	38124401		8	24	13	36	81	20.25		699	45	11	13	768	192		849
	17	38124402	38125108		12	359	756	50	1177	294.25		15	553	17	60	645	161.25		1822
	17	38125109	38125313		10	352	754	19	1135	283.75		9	10	14	12	45	11.25		1180
	17	38125314	38125519		11	7	364	20	402	100.5		875	321	154	230	1580	395		1982
	17	38125520	38125595		2	40	1	3	46	11.5		2	22	3	4	31	7.75		77
	17	38125596	38126273		8	115	21	25	169	42.25		10	275	14	42	341	85.25		510
	17	38126274	38126544		4	5	293	8	310	77.5		9	9	10	731	759	189.75		1069
	17	38126545	38127056		532	13	288	823	1656	414		16	22	13	1370	1421	355.25		3077
	17	38127057	38127732		9	6	137	610	762	190.5		8	149	328	5	490	122.5		1252
	17	38127733	38128257		580	23	334	562	1499	374.75		951	340	1763	999	4053	1013.25		5552		exonic / intronic sequence within GSDMA gene body
	17	38128258	38128912		1089	18	374	579	2060	515		1356	749	1139	1154	4398	1099.5		6458		exonic / intronic sequence within GSDMA gene body
	17	38128913	38129220		713	20	1145	76	1954	488.5		385	1113	28	1570	3096	774		5050
	17	38129221	38129833		508	15	7	12	542	135.5		9	97	195	546	847	211.75		1389
	17	38129834	38130282		151	592	106	1044	1893	473.25		14	19	10	602	645	161.25		2538
	17	38130283	38131379		534	8	388	186	1116	279		88	6	323	9	426	106.5		1542
	17	38131380	38131818		676	6	167	181	1030	257.5		273	49	13	310	645	161.25		1675
	17	38131819	38131873		177	3	4	5	189	47.25		268	44	4	306	622	155.5		811
	17	38132055	38133520		106	28	450	881	1465	366.25		30	1128	24	949	2131	532.75		3596
	17	38133521	38133849		95	10	436	878	1419	354.75		19	1123	21	418	1581	395.25		3000
	17	38134638	38134953		17	301	126	314	758	189.5		18	360	165	341	884	221		1642
	17	38134954	38135089		8	62	6	22	98	24.5		128	347	9	4	488	122		586
	17	38135090	38135104		2	60	0	0	62	15.5		124	2	7	1	134	33.5		196
	17	38135260	38135524		191	5	10	24	230	57.5		247	190	283	6	726	181.5		956
	17	38135525	38135580		187	3	3	7	200	50		7	4	278	4	293	73.25		493
	17	38136436	38136589		25	3	4	213	245	61.25		186	630	73	2	891	222.75		1136
	17	38136590	38136821		2	48	1	2	53	13.25		3	1	1	2	7	1.75		60
	17	38136822	38136913		2	48	1	2	53	13.25		3	1	1	2	7	1.75		60
	17	38137171	38137718		551	63	145	283	1042	260.5		20	130	909	1112	2171	542.75		3213
	17	38137719	38137868		12	58	138	80	288	72		12	127	775	751	1665	416.25		1953
	17	38138055	38138463		9	129	11	13	162	40.5		11	14	333	8	366	91.5		528
	17	38138464	38138612		1	95	3	1	100	25		1	2	2	1	6	1.5		106
	17	38139202	38139517		11	8	7	548	574	143.5		275	7	5	350	637	159.25		1211
	17	38139518	38139594		2	5	2	6	15	3.75		3	2	5	102	112	28		127
	17	38140064	38140756		325	10	975	12	1322	330.5		10	17	20	413	460	115		1782
	17	38140757	38141609		182	331	1938	29	2480	620		351	48	42	1142	1583	395.75		4063
	17	38141610	38141835		18	320	963	16	1317	329.25		342	36	19	730	1127	281.75		2444
	17	38141836	38142210		7	6	6	8	27	6.75		8	171	8	361	548	137		575
	17	38142324	38143066		234	9	405	199	847	211.75		8	570	483	125	1186	296.5		2033
	17	38143067	38143285		22	7	403	33	465	116.25		59	439	11	646	1155	288.75		1620
	17	38143286	38143555		179	3	244	9	435	108.75		71	7	8	532	618	154.5		1053
	17	38143556	38143696		195	15	244	442	896	224		4	6	6	247	263	65.75		1159
	17	38143697	38143938		8	705	5	405	1123	280.75		8	6	6	4	24	6		1147
	17	38143939	38144063		8	705	5	405	1123	280.75		8	6	6	4	24	6		1147
	17	38144064	38144674		8	358	1257	106	1729	432.25		8	11	148	13	180	45		1909
	17	38144675	38145609		12	607	748	106	1473	368.25		8	11	291	16	326	81.5		1799
	17	38145610	38145857		8	358	6	467	839	209.75		7	6	6	6	25	6.25		864
	17	38145858	38145904		2	105	3	466	576	144		4	6	4	2	16	4		592
	17	38147158	38147997		4	205	7	9	225	56.25		3	10	6	7	26	6.5		251
	17	38147998	38148120		2	205	4	2	213	53.25		2	9	3	5	19	4.75		232
	17	38148121	38148292		832	12	9	791	1644	411		11	272	7	11	301	75.25		1945
	17	38148293	38148443		19	5	4	782	810	202.5		5	264	5	6	280	70		1090
	17	38149537	38150343		67	6	227	29	329	82.25		7	386	313	11	717	179.25		1046
	17	38150344	38150360		7	5	210	29	251	62.75		4	382	312	7	705	176.25		956
	17	38150361	38151539		533	1	1	3	538	134.5		9	5	12	1	27	6.75		565
	17	38151540	38152675		379	5	336	3	723	180.75		11	15	24	761	811	202.75		1534
	17	38152676	38152796		379	5	335	3	722	180.5		11	15	13	759	798	199.5		1520
	17	38154186	38155357		44	6	5	403	458	114.5		5	10	6	11	32	8		490
	17	38155358	38155497		41	2	3	1	47	11.75		2	6	1	4	13	3.25		60
	17	38155498	38155977		9	524	229	404	1166	291.5		418	620	10	15	1063	265.75		2229
	17	38155978	38155986		8	524	225	402	1159	289.75		15	615	6	13	649	162.25		1808
	17	38155987	38156295		6	5	69	357	437	109.25		3	3	7	206	219	54.75		656
	17	38156296	38156538		10	6	375	247	638	159.5		5	264	291	212	772	193		1410
	17	38156657	38157046		5	5	6	4	20	5		353	2	2	3	360	90		380
	17	38157194	38157372		4	8	303	36	351	87.75		4	319	11	5	339	84.75		690
	17	38157373	38157522		2	2	302	3	309	77.25		1	1	10	0	12	3		321
	17	38157523	38157622		2	3	327	1	333	83.25		0	2	2	0	4	1		337
	17	38157623	38158109		5	3	4	20	32	8		2	403	3	2	410	102.5		442
	17	38158110	38158119		5	2	2	19	28	7		1	403	3	2	409	102.25		437
	17	38158418	38159089		174	128	2	137	441	110.25		1	6	5	215	227	56.75		668
	17	38159090	38159688		0	1	1	0	2	0.5		0	1	65	0	66	16.5		68
	17	38160267	38160718		776	57	9	8	850	212.5		6	2	28	10	46	11.5		896
	17	38160719	38160803		341	3	3	4	351	87.75		5	2	142	6	155	38.75		506
	17	38160804	38160969		1	3	1	3	8	2		0	3	137	1	141	35.25		149
	17	38161682	38162145		305	0	6	241	552	138		219	2	51	8	280	70		832
	17	38162146	38162811		339	0	9	240	588	147		218	5	48	141	412	103		1000
	17	38162812	38162883		0	0	4	1	5	1.25		0	3	2	132	137	34.25		142
	17	38162921	38163130		0	0	1	53	54	13.5		2	2	7	53	64	16		118
	17	38163131	38163453		3	3	134	517	657	164.25		3	5	14	7	29	7.25		686
	17	38163454	38164665		0	144	1	1	146	36.5		109	2	1	14	126	31.5		272
	17	38164666	38164760		0	145	1	1	147	36.75		109	3	3	15	130	32.5		277
	17	38164761	38165918		13	356	1074	53	1496	374		13	765	316	17	1111	277.75		2607
	17	38165941	38166377		8	5	6	7	26	6.5		292	7	448	393	1140	285		1166		intergenic sequence 5.5 kb 5' of CSF3 gene body
	17	38166378	38168212		101	7	8	7	123	30.75		292	8	453	392	1145	286.25		1268		intergenic sequence 4.3 kb 5' of CSF3 gene body
	17	38169682	38170753		663	288	349	13	1313	328.25		9	9	809	32	859	214.75		2172
	17	38170754	38171866		3	284	343	7	637	159.25		5	1	2	3	11	2.75		648
	17	38171867	38173247		1	339	4	21	365	91.25		5	242	152	242	641	160.25		1006
	17	38173248	38173264		0	339	4	18	361	90.25		4	242	6	242	494	123.5		855
	17	38174920	38177242		297	6	4	4	311	77.75		105	99	1	5	210	52.5		521
	17	38177243	38179384		382	11	4	114	511	127.75		1	632	2	6	641	160.25		1152
	17	38179385	38179767		383	7	3	111	504	126		2	567	2	3	574	143.5		1078
	17	38180491	38181206		612	1	5	2	620	155		4	2	3	1	10	2.5		630
	17	38181207	38181310		612	1	5	2	620	155		4	2	3	1	10	2.5		630
	17	38181420	38181878		5	5	369	23	402	100.5		8	331	348	7	694	173.5		1096
	17	38181879	38181900		5	5	369	23	402	100.5		8	331	348	7	694	173.5		1096
	17	38181943	38182805		6	377	417	4	804	201		2	4	2	3	11	2.75		815
	17	38182806	38184307		370	8	189	13	580	145		295	127	3	12	437	109.25		1017
	17	38184308	38184313		364	4	3	12	383	95.75		4	125	1	8	138	34.5		521
	17	38184314	38184790		12	62	10	13	97	24.25		880	5	710	10	1605	401.25		1702
	17	38184791	38186711		151	13	43	12	219	54.75		5	10	1071	4	1090	272.5		1309
	17	38186712	38186856		4	2	0	0	6	1.5		1	7	163	2	173	43.25		179
	17	38187206	38190298		4	0	503	6	513	128.25		2	4	1	5	12	3		525
